# Supplementary material for: Conservation and divergence of microRNAs in Populus
Source: BMC Genomics. 2007 Dec 31;8:481. doi: 10.1186/1471-2164-8-481 (PMC2270843; doi:10.1186/1471-2164-8-481)
Supplement: Additional File 1 — Small RNA sequences identified from leaf. The length of each sequence and its occurrence were indicated. [file 1471-2164-8-481-S1.txt]

Sequence	Length	Count
TTACAGTGCCCATTGATTAAG	21	298
TTTGGATTGAAGGGAGCTCTA	21	272
TTCGTTGTCTGTTCGACCTTG	21	232
TCGGACCAGGCTTCATTCCCC	21	229
TTTGGATTGAAGGGAGCTCT	20	224
TGAAGCTGCCAGCATGATCTTA	22	202
TTCAATGGCTCGGTCAGGTTA	21	154
TTGGATTGAAGGGAGCTCT	19	136
TGAAGCTGCCAGCATGATCTGG	22	125
TTCCACAGCTTTCTTGAACTG	21	124
TGAAGCTGCCAGCATGATCTG	21	123
TTCATTCCTCTTCCTAAAATGG	22	120
TCGTAATGCTTCATTCTCACAA	22	110
AGAATCTTGATGATGCTGCAT	21	94
TTTTCCCTACTCCACCCATCCC	22	91
TGCCTGGCTCCCTGTATGCCA	21	89
CTTGATGATGCTGCAT	16	77
TCTTTCCAACGCCTCCCATACC	22	73
ACTCTCCCTCAAGGCTTCCA	20	68
TTGCCGACCCCACCCATGCCAA	22	66
TCATTTTTGCGTGCAATGATCC	22	65
CCTTTGTCAGTATTTGTTT	19	59
TAGCCAAGGACGACTAGCCTA	21	57
TTCCAAAGGGATCGCATTGATC	22	56
ACTCTCCCTCAAGGCTTCCAA	21	54
GAAAACTCTCCCTCAAGGCTTCCAA	25	52
TCCACATTCGGTCAATGTTCC	21	50
TCGTAGGCACCTGATATCGTAGGCACCTGA	30	50
CAGAAGATAGAGAGCAC	17	48
TTGGATTGAAGGGAGCTCTA	20	48
ATGTCGCTCCGATTCGT	17	46
TTTTCCCAACTCCACCCATCCC	22	44
GCGACCCCAGGTCAGGCGGGACTA	24	42
AACTTTGAAGGCCGAAGAGGGGAAAGGT	28	39
TCCAAAGGGATCGCATTGATCT	22	38
TCTTGATGATGCTGCAT	17	38
CGGACCAGGCTTCATTCCCC	20	35
TCTCGGACCAGGCTTCATTCC	21	35
ATCCCGTGAACCATCGAGTCTTTGAA	26	34
TGTCGCTCCGATTCGT	16	34
TGGATTGAAGGGAGCTCT	18	33
GAATCTTGATGATGCTGCAT	20	31
ATGTTGATGAATTGCCA	17	30
ATCCTTTGCAGACGACTTAAA	21	29
GGTGAACCTGCGGAAGGATCATTG	24	29
AAAGAATCTTGATGATGCTGCAT	23	27
TTGACAGAAGATAGAGAGCAC	21	27
CAGCCCCATGTCGCTCCGATTCGT	24	26
GGATTGAAGGGAGCTCT	17	26
TTACCAATACCTCTCATGCCAA	22	24
AAGAATCTTGATGATGCTGCAT	22	23
TGCATTTGCACCTGCATCTTT	21	23
ATCTTGATGATGCTGCAT	18	22
TGAAGCTGCCAGCATGATCTT	21	22
ACCCACATGTTGGGCTCAGCATGT	24	21
ACGACTCCGGCCACCGCTCCTCGC	24	21
CCATGTCGCTCCGATTCGT	19	21
CTGCCAGCATGATCTGG	17	20
TCAGCCCCATGTCGCTCCGATTCGT	25	20
TTCAGCCCCATGTCGCTCCGATTCGT	26	20
TTTCCCTACTCCACCCATCCC	21	20
CAAGTGGGAGATTGTTATGTG	21	19
CAGCAGGACGGTGGTCATGGA	21	19
TTCCCTACTCCACCCATCCCAT	22	19
TTGCTGGTTGAAAACTATTTCCAA	24	19
CGGTGCCCAACTGCGCGCTAACCTA	25	18
CGTGCTTGGGCGAGAGTAGT	20	18
TCCAAAGGGATCGCATTGATC	21	18
AATCGTTAATTTCAGGACCATGAG	24	17
CTTTGGATTGAAGGGAGCTCT	21	17
TACCAGGTCCAGACATAGTAAGGA	24	17
TCGGACCAGGCTTCATTCCC	20	17
TTACCTTAACTCTGGTGCCAGTGAAT	26	17
AAAGCCGAAGAGGGGAAAGGTT	22	16
ATAAAGCTGATCTTCATGGTT	21	16
ATGACAAATGCAGCATCTGAAGT	23	16
CTAAACGACTCTCGGCAACGGATA	24	16
TGAAACCGATTGAATGGTCCGGTGAA	26	16
TGACATGTTGATGAATTGCCA	21	16
AATCTTGATGATGCTGCAT	19	15
ATTCAGCCCCATGTCGCTCCGATTCGT	27	15
CAAAGGGATCGCATTGATC	19	15
CCCATGTCGCTCCGATTCGT	20	15
CTGAAAAAGGGCCAGGCGCACCCT	24	15
CTGAAATGCGTGGAGTGGTGGTCTATGGA	29	15
TAACACTCACCCAACTCTCTAGAC	24	15
TGAAGCTGCCAGCATGATCTGA	22	15
ACCTCACATGCGCCTCCTGAAGAG	24	14
ATTTTCCCTACTCCACCCATCCC	23	14
CTACGTCCCTGCCCTTTGTACACA	24	14
GAAGCTGCCAGCATGATCTGG	21	14
GATTCAGCCCCATGTCGCTCCGA	23	14
GATTCAGCCCCATGTCGCTCCGATTCGT	28	14
GGACCAGGCTTCATTCCCC	19	14
TCCACATTCGGTCAATGTTCA	21	14
TGAAATCCCCTTGGG	15	14
AAATGGATGGCGCTGAA	17	13
ACTTACCAGGTCCAGACA	18	13
ATTGTTGGTCTTCAACGAGGAA	22	13
GATACTTGGTGTGAA	15	13
GCAAGGGCCAGGCGCACCCTC	21	13
GGCTTTTACAGGTCTTATAATTGGA	25	13
TCGCTTGGTGCAGGTCGGGAA	21	13
TGAAGCTGCCAGCATGATCTAA	22	13
ACACAACGTTCAGATGGGAGGCCT	24	12
ATACCTAAGGGGTCCTGGCGGAGT	24	12
CAAGAAACGTCAACTTGTCAAGCTGAA	27	12
CTGAAATTCAATGGCTCGGTCAGGTTA	27	12
TCGAGACTCAGCGTGCATGTCTGT	24	12
TGTTGCACCACGTCGGTGGTCCCT	24	12
TTCCAAAGGGATCGCATTGATT	22	12
TTCTCACTGGTGGTTCGTGTGCC	23	12
TTGAACGCAAGTTGCGCCCGAGGCCT	26	12
TTGCAATTGTTGGTCTTCAACGAGGAA	27	12
TTGCCTTTCATCTGACCGATC	21	12
AAATGTCGCTCCGATTCGT	19	11
AAGCTGCCAGCATGATCTGG	20	11
AATGCAGATGTCGTGGTCTC	20	11
ACTCAAGTTTTGTTTTGATGCCTT	24	11
ACTTTGAAGGCCGAAGAGGGGAAAGGT	27	11
ATGATGTTTAGGTGTCGC	18	11
ATTCCACAGCTTTCTTGAAC	20	11
CGGGTTACGGTGCCCAACTGCGCGCTA	27	11
GGAATCTTGATGATGCTGCAT	21	11
GTTGCGCCCGAGGCCT	16	11
TCTTCTCTGATAATATGCTTC	21	11
TTGAAACTAGATGGA	15	11
TTGCAATTGTTGGTCTTCAACGAGGA	26	11
ACGGCGCGTGCGGTACCTTTTGAT	24	10
ATTAATATGTAGGTGCTTGTCATA	24	10
CACAAGCGATCTAGTTGGCTC	21	10
CCCGGGCGACGCCACCA	17	10
CCTGAAAGTCATTGAAGCTGTTAGGCATGT	30	10
CTGAAATTCCACAGCTTTCTTGAACTG	27	10
CTTTCCAACGCCTCCCATACC	21	10
GACAGAGCCAGCGAGTACCTCCT	23	10
TACCGGGCTCTTCGA	15	10
TAGAACTCGAGATATGGGCTGAAC	24	10
TAGAGCCAAATATTTACACTTA	22	10
TATAGGTAAAAATATTGTTAGGTC	24	10
TCAATGGCTCGGTCAGGTTT	20	10
TCTCGGCTCTCGCATCGATGAA	22	10
TCTTGCCTACTCCTCCCATTCC	22	10
TTAAAGCTATGTTAATGATAA	21	10
TTGCAATTGTTGGTCTTCAACGAGGAAT	28	10
TTTCGTTGTCTGTTCGACCTT	21	10
AAGCATCAGGCTTGGACCACCGCT	24	9
ACGCTAGTGTTGGTGGAGTCATCGTT	26	9
ATGAAGCTGCCAGCATGATCTTA	23	9
ATTACAGTGCCCATTGATTAAG	22	9
CAACTCTACTGCTTCTT	17	9
CCATTGGAGGGCAAGTCTGGTGCCAGCA	28	9
CGCAAGTTGCGCCCGA	16	9
CTTTGGATTGAAGGGAGCTCTA	22	9
GAAAAATTCCACAGCTTTCTTGAACTG	27	9
GAAATCGGACCAGGCTTCATTCCCC	25	9
GAATGGTCCGGTGAAGTGTTCGGA	24	9
GCAAGTTGCGCCCGAGGCCT	20	9
GCGATACTTGGTGTG	15	9
TACGTGATAATGAAGGGTTGC	21	9
TAGGAGGGCGCGGCGGTCGCTG	22	9
TATCTCGGCTCTCGCATCGATGA	23	9
TCTGAGTTTTTCCTTAAAATGCCT	24	9
TGAAATTCAATGGCTCGGTCAGGTTA	26	9
TGTGTTCTCAGGTCGCCCCTG	21	9
TTACCAATACCTCTCATGCCAAT	23	9
TTGCAAGGGCCAGGCGCACCCT	22	9
AAAAAGCCCCATGTCGCTCCGATTCGT	27	8
AAAGGTAAGGATTATATGGAATA	23	8
AAAGTTTCACTGGATTTTAACGTA	24	8
AAATAGCCAAGGACGACTAGCCTA	24	8
AAATCTTGATGATGCTGCAT	20	8
AATGGCTCGGTCAGGTTA	18	8
AATTCCACAGCTTTCTTGAACTG	23	8
ACAGCAGGACGGTGGTCATGGA	22	8
AGCCCCATGTCGCTCCGATTCGA	23	8
AGTTAATTATGTCTATCGGGTGGC	24	8
ATATGTACCTGAGTGTGGCTG	21	8
ATTGGATTGAAGGGAGCTCT	20	8
ATTTGCACCTGCACCTTA	18	8
CAATTCAGGATCTAACCAGTTGAGC	25	8
CACATTCGGTCAACGTTCGAG	21	8
CATGTCGCTCCGATTCGT	18	8
CATGTTGATGAATTGCCA	18	8
CCGCCCGTCGCTCCTACCGATTGAA	25	8
CGGTGGTCATGGAAGTCGAA	20	8
CTGAAATTCGTTGTCTGTTCGACCTTG	27	8
CTGGCGATGCGGGATGAACCGGA	23	8
CTTTCCCTGCTAAGGTTCAA	20	8
GAAACTTGATGATGCTGCAT	20	8
GGATTGAAGGGAGCTCTA	18	8
GGGCAAGTCTGGTGCCAGCA	20	8
GGTACAGTGCCCATTGATTAAG	22	8
GGTTAGGGTTTTAAGACTTCGGTGG	25	8
GTAAGAATAGACCAG	15	8
GTAGGTGAACCTGCGGAAGGATCATTG	27	8
TACAGTGCCCATTGATTAAG	20	8
TCGTAGGCAACCTGAAC	17	8
TGAAATCGGACCAGGCTTCATTCCCC	26	8
TGAAGCGTGCCAGCATGATCTG	22	8
TGCAGCCCCAATCGGGCGGTAA	22	8
TGGAGAAGCAGGGCACGTGCA	21	8
TGGGAAGTCCTCGTGTTGCACCCCT	25	8
TTGCAATTGTTGGTCTTCAACGAGG	25	8
TTGTATGCCATTATTAATT	19	8
AAAAGTAGTTTAATGTGTTTGGT	23	7
AAACAGGGTTCATGCCAACATGGT	24	7
AAACTTACCAGGTCCAGACATAG	23	7
AACTCTCCCTCAAGGCTTCCA	21	7
AAGGGATCGCATTGATC	17	7
ACCTGAAATTCCTTG	15	7
AGAGGTGATGAAGCATGTGAAACT	24	7
AGCAACAAATATGGATGTGCTCCAAA	26	7
AGGCTAAATACGGGCGAGAGACCGA	25	7
ATCGGACCAGGCTTCATTCCCC	22	7
ATCTCGACTAATCCCACGGGTCCT	24	7
ATTCCACAGCTTTCTTGAACTG	22	7
ATTCGTTGTCTGTTCGACCTTG	22	7
ATTGCAAGGGCCAGGCGCACCCT	23	7
CCTCCGGTGCTGTTACTTTGA	21	7
CGCTGTCTGCGAGTCGGGTTGTTTG	25	7
CGGTGGTCATGGAAGTCGA	19	7
CTAACTAGTCGGCTGGTGCGCTG	23	7
CTGAAAAGAATCTTGATGATGCTGCAT	27	7
CTGAAATTCCACAGCTTTCTTGAACTT	27	7
CTGCTTACGTGTACTTCGACT	21	7
CTTACCAGGTCCAGACATAGTAA	23	7
CTTCAACGAGGAATTCCTAGTAA	23	7
CTTTGTTAAGACTTCCACGAG	21	7
GAAAACACTCTCCCTCAAGGCTTCCAA	27	7
GAAACTAGTTGGCTC	15	7
GACCATGTAAGCCTCCAA	18	7
GAGGGAGCCTGAGAAA	16	7
GGACGGTGGTCATGGAAGTCGA	22	7
GTAACATAAGAGAAGCTGAGTGGG	24	7
GTTCTATCGGGTAAAGCCAA	20	7
TAGTTTAGTTGCCTGTCTTCG	21	7
TCAATGGCTCGGTCAGGTTA	20	7
TCCAGATCATGGGCTTTACTGAGT	24	7
TCGAGAAATGGTCCAAAT	18	7
TCGGACCAGGCTTCATTCCCCC	22	7
TGCAAGGGCCAGGCGCACCCT	21	7
TGCCGTTGGCCAAGCCCTCGCGGTGA	26	7
TGCCTGGCTCCCTGAATGCCA	21	7
TGCTCACTTCTCTTCTGTCAGC	22	7
TGTATGTTAATGTTTAGTGTT	21	7
TTCTCGCAACACCCCCCA	18	7
TTGAATTTTCCAAAGTC	17	7
TTTAGGTACAATTGGGCACTG	21	7
TTTCAGGCATATATAATTAAT	21	7
TTTCATCGTGATGGGGATAGA	21	7
TTTGCCGTGACATGTTGATGAA	22	7
TTTGGATTGAAGGGAGCTCTT	21	7
AAAAAAGCCCCATGTCGCTCCGATTCGT	28	6
AAAAGACATCAAGGCAAGTCATAC	24	6
AAAGGGATCGCATTGATC	18	6
AAATTCCCTACTCCACCCATCCCAT	25	6
AACTTATGTTGCTAGCCTTGCCTT	24	6
ACAGCTGGGACCTAGTAGTGTCTA	24	6
ACCAGCCCCATGTCGCTCCGATTCGT	26	6
ACCGGGAAATGCCCAGCTTGAGA	23	6
ACGGGCGAGAGACCGATA	18	6
AGCTCGGTGCGAGTTCTA	18	6
AGGGGCGCCGGAGAGGGTGA	20	6
AGTACCGCGAGGGAAAGATGAAA	23	6
ATATAGGAAGTTAAAATAGGG	21	6
ATGGAAAGGTCTTCGTCTGTAA	22	6
ATGGATGGCGCTGAA	15	6
ATTCAATGGCTCGGTCAGGTTA	22	6
ATTGACGCAAGATCCAATAGTGTG	24	6
ATTGCAATTGTTGGTCTTCA	20	6
ATTGGCGAAGCAGCTCCTA	19	6
ATTGTCATTTTTCTCACTA	19	6
ATTTGAACGTGTTTGAAAGTGTGG	24	6
CTGAAATCGGACCAGGCTTCATTCCCC	27	6
CTTGGACTGAAGGGAGCTCCTT	22	6
CTTTCGATGGTAGGATAG	18	6
GAAACACAAGCGATCTAGTTGGCTC	25	6
GAAAGAAGTAGAGTTGTGTGACTCGGC	27	6
GCAAGAGTTACCAAATATCCAG	22	6
GCACGAAACCGGAATGA	17	6
GCAGGACGGTGGTCATGGAAGTCGA	25	6
GGGACATAGTAAACATCTGC	20	6
GTTACTGCTTATTGGATAGAAAAA	24	6
GTTGATGAATTGCCA	15	6
TAAAGCTGATCTTCATGGTTT	21	6
TACCCAATCCTGACACGGGGA	21	6
TAGCCAAGGACGACTTGCCCACC	23	6
TATTGTATGCAGTCCACAGTGAAA	24	6
TCATTTTTTGCGTGCAATGATCC	23	6
TCGCAAGTTGGAGGCCTGGCC	21	6
TCGTTGTCTGTTCGACCTTGA	21	6
TCTCCTTCTTGCCTGAAAGAT	21	6
TCTTGCTCAAATGAGTATTCCA	22	6
TGATTCCTTCATAATTAGCCT	21	6
TGCGGTTCTACCATGGCTGAC	21	6
TTCAATGGCTCGGTCAGGTTT	21	6
TTCCACAGCTTTCTTGAACTGC	22	6
TTCCCTACTCCACCCATCCCATA	23	6
TTGACAAAAACCATGCTGCCA	21	6
TTGAGCAAAAGACTTGGGATC	21	6
TTGCTTGCCAAACTTTGTCTA	21	6
AAAAGTGGACTTCCCTTACAATCT	24	5
AAATCGGACCAGGCTTCATTCCCC	24	5
AACAGAGGTATATGAAGGGATGC	23	5
AAGTGAGGTTTACCGTTGACCTGAAA	26	5
AATCCCGTGAACCATCGA	18	5
AATCCCTACTCCACCCATCCC	21	5
AATGGACGTTATCGAAGGATTGGT	24	5
AATGTTGATGAATTGCCA	18	5
ACTCTCCCTCAAGGCTTCCAAT	22	5
AGCTGCCAGCATGATCTGG	19	5
ATACCTTGTGCCAGAATTGC	20	5
ATATCTCGGCTCTCGCATCGATGA	24	5
ATGAAGCTGCCAGCATGATCTGG	23	5
ATGTTATGTGTGTGGGTGAGTGTG	24	5
ATTGTTGGTCTTCAACGAGG	20	5
CACAAGCAATCTAGTTGGCTC	21	5
CAGACTGAGAGCTCTTTCTTGA	22	5
CAGGCTTCATTCCCC	15	5
CCAAGAAGAGTCCTCTTTTCTTCTTAACA	29	5
CCAAGGACGACTAGCCTA	18	5
CCGATTGAATGGTCCGGTGAA	21	5
CCGCTAAGGAGTGTGTAACA	20	5
CCTGAAATTCCACAGCTTTCTTGAA	25	5
CGAACCAACCCATGTCCAGA	20	5
CGGACCAGGCTTCATTCC	18	5
CGGCTCTCGCATCGATG	17	5
CGGGTTCTCTATAGTAGTGA	20	5
CGTAATGCTTCATTCTCACAA	21	5
CGTGCCGTTGGCCAAGCCCTCGCGGTGAA	29	5
CGTTCACCTAAGCTCATAAAGTAT	24	5
CTAAACGACTCTCGGCAACGGATAT	25	5
CTAAACGACTCTCGGCAACGGATATC	26	5
CTCGGACCAGGCTTCATTCC	20	5
CTGAAATAGCCAAGGACGACTAGCCTA	27	5
CTGCAACATCATCAAAGACTA	21	5
CTGCATTTGCACCTGCATCT	20	5
CTGTTCGGATGACACATGAGAGGC	24	5
CTGTTGAAATTCTGGGTTTGAGGT	24	5
CTTGTTCTCTCTACACTTCGT	21	5
GAAACTGAAACGTCCCTGCCCTTTGTA	27	5
GAAATGATTCTGTACGTTGGTTGTC	25	5
GAAATGCATTTGCACCTGCATCTTT	25	5
GAAATTCCACAGCTTTCTTGAACTG	25	5
GACATGTTGATGAATTGCCA	20	5
GATTCAGCCCCATGTCGCTCCGATTCG	27	5
GCATTCCACAGCTTTCTTGAACTG	24	5
GCGACCCCAGGTCAGGCGGGACT	23	5
GGCACGTGCCGTTGGCCA	18	5
GGTTCAGCGGTAGGATA	17	5
GTCCTCGTGTTGCACCCCT	19	5
GTGGGCCATTTTTGGTA	17	5
TAAACGACTCTCGGCAACGGA	21	5
TAATGCTTCATTCTCACAA	19	5
TACCTGGTTTGATTCCTGCCTAGGTA	26	5
TACGCGACGGGGTATTGTAAGTGGCA	26	5
TAGAGGCCTACCATGGTGGTGA	22	5
TAGCCAAGGACGACTTGCCT	20	5
TATAAGCTGCCTGAACACCTC	21	5
TATCTCGGCTCTCGCATCGATGAA	24	5
TATGCCTCAAACAACTTGAAAATC	24	5
TCGAGTCTTTGAACGCAAGTT	21	5
TCGATAAACCTCTGCATCCAG	21	5
TCGTGATGGGGATAGATCATTGCAA	25	5
TCTCAAGCTATTGATGTTCCT	21	5
TGAAATTCCACAGCTTTCTTGAACTG	26	5
TGAAATTTTCCCTACTCCACCCATCCC	27	5
TGAACGCAAGTTGCGCCCGAGGCCT	25	5
TGAAGCTGCCAGCATGATCTGGGA	24	5
TGAGCCGCGCCACGGA	16	5
TGCGATACTTGGTGTGA	17	5
TGCTTGCTACATCCTCACTGC	21	5
TGGACGAACATCAACACCTTT	21	5
TGGATTGAAGGGAGCTCTA	19	5
TGGGTGACCTCCTGGGAAGT	20	5
TGTAATCCGACCACAGATGCCC	22	5
TTAGGTCCCCAAACTTGATCCCTC	24	5
TTATCTTCTCATTTTCTTCA	20	5
TTCAGCCCCATGTCGCTCCGATTCG	25	5
TTCCGCAGCTTTCTTGAACTG	21	5
TTGCCGACCTGCAGTAGGGGCCTCTT	26	5
TTGCCTTCATCTGACCGATC	20	5
TTGTCGCTTGAACCATGTTGA	21	5
TTTAACTAAAGTAGTGCCGTAATT	24	5
TTTCATCGTGATGGGGATA	19	5
TTTCATCGTGATGGGGATAGATCA	24	5
TTTCATCGTGATGGGGATAGATCATTGCAA	30	5
TTTCCCAACTCCACCCATCCC	21	5
TTTCGATGGTAGGATAGA	18	5
TTTCTTGGGAGCCCGAAGATGAGTTTT	27	5
TTTGATGGGAAAGAATTATTT	21	5
TTTGCCACCAGACGTT	16	5
TTTTAAAGTGTTGTTGTTTGAAA	23	5
TTTTGGTAATGCAAGTGTTGC	21	5
AAACTTCGCCTATCGGGTTGGCA	23	4
AAACTTGATGATGCTGCAT	19	4
AAATAAAACGCCGCAGATACATCCACGTAG	30	4
AAATGGGTAAAACTTATGTTGTTC	24	4
AAATGTTGATGAATTGCCA	19	4
AACACTGAATAGTGTCTGGGCTGCA	25	4
AACCACATATCGTTCAATTGTCTA	24	4
AACCTGGTTTAACGAGTTAACCTG	24	4
AACTATATCATGTTTGATCAGT	22	4
AATGGATGGCGCTGAA	16	4
AATTGTTGGTCTTCAACGAGGA	22	4
AATTTTCCCTACTCCACCCATCCC	24	4
ACATGATATCGATTGC	16	4
ACCACCACCCTAGTAATAAACCA	23	4
ACCTGAAATACCAGGTCCAGACATAGTAA	29	4
ACGCAAGTTGCGCCCGAGGCCT	22	4
ACGTTGGTCTGATAAACAT	19	4
ACTCTCCCTCAAGGCTTCAA	20	4
ACTTGATGATGCTGCAT	17	4
AGAGCCGCGCGGGCCGCCTTGAA	23	4
AGGGTGTTGGTCGATTAAGACAACAG	26	4
AGGTGTCATCGTTGTTTGCCG	21	4
AGTCTGCCTGGGTGTCA	17	4
ATAAAACAGGAGCTCTCGCTTTGT	24	4
ATAAGCGTTTTTGTCCCTCGC	21	4
ATACCCGGCCGTCGGGGCA	19	4
ATCATTGGAGATTATAT	17	4
ATGAAAGGAACTTGATTTGTTATT	24	4
ATGGAGAGGTAAGTTACTGTATAAA	25	4
ATGGCTCGGTCAGGTTA	17	4
ATTAATGCAATCAGGTGGTGA	21	4
ATTCCAAAGGGATCGCATTGATC	23	4
ATTCCTCTTCCTAAGATGG	19	4
ATTGCAATTGTTGGTCTT	18	4
ATTGCCGACCCCACCCATGCCAA	23	4
ATTTCATCGTGATGGGGATA	20	4
CAGCAGGACGGTGGTCATGGAA	22	4
CATGGTACAAGCCCGGGGT	19	4
CATGGTCAAACGGTTATA	18	4
CCATCCCACTTTTGAGCAA	19	4
CCATGGTGGTGACGGGTGACGGAGA	25	4
CCTCCCTCGAGTATTGATGTT	21	4
CCTGAAATTGCCGACCCCACCCATGCCAA	29	4
CCTGCCGAATCAACTAGCCCCGAA	24	4
CGAGGCGCTGTCTGCGAGTCGGGTTGT	27	4
CGCAACCACACTCCTAATTAC	21	4
CGGCAATCAGTTGATCCTAGA	21	4
CGTCCCTGCCCTTTGTA	17	4
CGTTGGCCAAGCCCTCGCGGTG	22	4
CTAAACGACTCTCGGCAACGGA	22	4
CTAAACGACTCTCGGCAACGGAT	23	4
CTACTCCTCCCATTCCATCTGC	22	4
CTCCCTCAAGGCTTCCAA	18	4
CTGAAAACTCTCCCTCAAGGCTTCCA	26	4
CTGAAATCGGCAACGGATA	19	4
CTGAAATCTTGCCTACTCCTCCCATTCC	28	4
CTGACACGGACTATTAGAAC	20	4
CTGAGAGCTCTTTCTTGA	18	4
CTGGCGATGCGGGATGA	17	4
CTTACTCGGTAGAGTCA	17	4
CTTTTCCCTACTCCACCCATCCC	23	4
CTTTTGATTGGAAAGGAGGGCGCCT	25	4
GAAAATAAAGCTGATCTTCATGGTT	25	4
GAAAGACCCCAGGTCAGGCGGGACTAC	27	4
GAAAGCATGGGCCACCA	17	4
GAAAGCTTGTAATGTTAATTTTCTTTC	27	4
GAAATGAAGCTGCCAGCATGATCT	24	4
GAAATTCGTTGTCTGTTCGACCTTG	25	4
GAACAGATAAATTACGT	17	4
GAGGCCTACCATGGTGGTGACGGGTGA	27	4
GAGGGAAAGCCTACAAGGC	19	4
GAGGGCACGTCTGCCTGGG	19	4
GAGTGGCCTTGCTGCC	16	4
GATACATTAGTGTAAAGAGGTGTG	24	4
GCAACAGCTTTCTTGAACTGC	21	4
GCAATAAACGTCGGGGTCCGTGCAACAA	28	4
GCAATGCCTAGTTAGCCCATGGAA	24	4
GCCGTTGGCCAAGCCCTCGCGGTGA	25	4
GCGACCCCAGGTCAGGC	17	4
GCGACCCCAGGTCAGGCGGGA	21	4
GGACCAGGCTTCATTCC	17	4
GGAGCTCGGTGCGAGTTCTATCGGGTA	27	4
GGATTGGAGGGAGCTCT	17	4
GGCCGAAGAGGGGAAAGGTTCCATGTGAA	29	4
GGCTAAATACGGGCGAG	17	4
GGGCACGTCTGCCTGGGTGTCA	22	4
GGGTGTTGGTCGATTAAG	18	4
GGTAGGACGGACGCGGCTGCTTCGTA	26	4
GTACGTAGCTGTGCTGTCAGTAAGAA	26	4
GTGAATGAGCCCTCATATTACCTTCAC	27	4
GTGATGGGGATAGATCATTGCA	22	4
GTTACCCAATCCTGACACGGGGA	23	4
TAAAAGGTTCTTTGGTCATCCC	22	4
TAAGATGTCATCTAACATAAA	21	4
TAAGGTGATGGGACGT	16	4
TACCCGGCCGTCGGGGCAAGCGCCA	25	4
TACGGGCGAGAGACCGATAGCAA	23	4
TACGTTGTCTGTTCGACCTTG	21	4
TACTTGCGTTCTTCTCTTGAA	21	4
TCAGAAAGAGGTATGTTTCACAGG	24	4
TCATTTTGCGTGCAATGATCC	21	4
TCCGGTGCTGTTACTTTGAAGAAA	24	4
TCCTGGGAAGTCCTCGTGTTGCACCCCT	28	4
TCCTTTGCAGACGACTTAA	19	4
TCGAATTTGGGCTTGAGATTG	21	4
TCGCGGGGTGTTGTAGACGCC	21	4
TCGGACCAGGCTTCATTCCCCT	22	4
TCTCCTTGAAGATCGACCCGGTC	23	4
TGAACACTTCTGCCTTC	17	4
TGAACCGGAAGCCGGGTTACGGTGCCCAA	29	4
TGCCAGCATGATCTGG	16	4
TGCCAGGAGTTGGATATGAGT	21	4
TGCGCTCCTGGCCTTAA	17	4
TGGTGGTGACGGGTGA	16	4
TGTGAGGGAGTATTCGG	17	4
TGTTTGCCGTGACATGTTGAT	21	4
TGTTTTGGTAATGCAAGTGTT	21	4
TTAATTAATTATATATGCCTG	21	4
TTACCCAATCCTGACACGGGGA	22	4
TTCCACAGCTTTCTTGAACT	20	4
TTCCCTACTCCACCCATCCC	20	4
TTCGTTGTCTGTTCGACCTT	20	4
TTGAAGGCCGAAGAGGGGAAAGGTTCC	27	4
TTGAGCATAAAGCTAGGGGTTAAG	24	4
TTGAGGTGCGCGCAAGCTAC	20	4
TTGATATAGAGTAAATGACAA	21	4
TTGCCGACCCCCACCCATGCCAA	23	4
TTGCCGACCTGCAGTA	16	4
TTGCCTTGTTACTGCTGTGCC	21	4
TTGGCATGTTCTGCATATTCTCAGTTT	27	4
TTGGGAGTCGCCACCT	16	4
TTGGTTCATATCCTC	15	4
TTGTTGGTCTTCAACGAGGAATTCCTA	27	4
TTTACGTGGAAAACCCGATGC	21	4
TTTCCCCGGTTGTATGACTTGAAT	24	4
TTTGAATCTGCAGCACTTGTGGCC	24	4
TTTGGATTGAAGGGAGCTAT	20	4
TTTGTTTGTCTTTTAGTATCCAGG	24	4
AAAAAACGCCGCAGATACATCCACTGGAT	29	3
AAAATTGTTGTTGTATTATTGTTGT	25	3
AAAGAAGGAATATTTGCTCAAGATATT	27	3
AAATAAAACGCCGCAGATACATCCCCTGAA	30	3
AAATGGATTGAAGGGAGCTCT	21	3
AAATTATAACACTGGATATTCCTAT	25	3
AAATTCCTCTTCCTAAAATGGA	22	3
AACAAGTACCGCGAGGGAAAGATGAA	26	3
AACTTGATGATGCTGCAT	18	3
AACTTTGAAGGCCGAAGAGGGGAAA	25	3
AAGAAAACGTTCAAAGACTCGATGGTTC	28	3
AAGGATTGAAGGGAGCTCT	19	3
AAGGGTGTTGGTCGATTAAGA	21	3
AAGTGAGTATATGACATAGCGCG	23	3
AATACATTGTGCAACCAGGTAAG	23	3
AATCCAAAGGGATCGCATTGATC	23	3
AATCGATTCCGGAGAGGGAGCC	22	3
AATCGGACCAGGCTTCATTCCCC	23	3
AATCTTGCCTACTCCTCCCATTCC	24	3
AATGAATAGGCAGTGTTGGGAT	22	3
AATGAGAACTTTGAAGGCCGAAGAGGGGA	29	3
AATGGATTGAAGGGAGCTCT	20	3
AATGTCGCTCCGATTCGT	18	3
AATTAATTATATACGCCTGA	20	3
AATTCAATGGCTCGGTCAGGTTA	23	3
AATTGCCGACCCCACCCATGCCAA	24	3
AATTTAGAGGCATACGAGATTGT	23	3
AATTTCATCGTGATGGGGATAGAT	24	3
AATTTTAAGTGATAAAGTGGAAAG	24	3
ACACGCTGGAATAGTGCATGCCTT	24	3
ACATTCGGTCAATGTTCC	18	3
ACCGCCCGTCGCTCCTACCGA	21	3
ACCTGAAATCGGACCAGGCTTCATTCCCC	29	3
ACGACTCTCGGCAACGGATA	20	3
ACGGTTGAGGAATTAGA	17	3
ACTAGAGGAGCTAAATT	17	3
ACTCCCCCTCAAGGGCTTCCTGTT	24	3
ACTGGCGATGCGGGATGAACCGGA	24	3
AGAAACATACGGAGACACAAGACAAT	26	3
AGAAATGACCCTCATATGCCTTAG	24	3
AGATGGGAGAGTATGC	16	3
AGATTGGGTACGGAGACTGGTTGC	24	3
AGCCAAGGACGACTAGCCTA	20	3
AGCCATGTGGTTGCTAATATGATG	24	3
AGCCCTCGCGGTGAA	15	3
AGCCTAATTGGTGATTTTTGGCCT	24	3
AGCGCTTGGACCAGACCCGTACAC	24	3
AGGATTGAAGGGAGCTCT	18	3
AGGGTGTTTTAAAGTGTGGTTAGA	24	3
AGGTAAGATACTACTAGACATAAT	24	3
AGGTATAGGGACTAGTTCCC	20	3
AGTACTTCACCACGTTGCGGTA	22	3
AGTGGGCCATTTTTGGTAAGCAGA	24	3
AGTTTCTTGTGTGGTCCTAGATAT	24	3
ATAAGATCACCTACTAGATGGTT	23	3
ATAGCCAAGGACGACTAGCCTA	22	3
ATAGGACGCCTGAATG	16	3
ATAGGTAAAATATTGTTAGGTCC	23	3
ATCCAACTTTCTTGGGCTCGGCTA	24	3
ATCCAGACACGTGACCCGGG	20	3
ATCGAGTCTTTGAACGCAA	19	3
ATCGATTCCGGAGAGGGAGCC	21	3
ATCGTGATGGGGATA	15	3
ATCTCGGACCAGGCTTCATTCC	22	3
ATCTTCGATCCAACCGTCCAGAAA	24	3
ATGAAACATTCGGTCAATGTTCC	23	3
ATGAAAGAGCCGCGCGGGCCGC	22	3
ATGAAGCTGCCAGCATGATCTG	22	3
ATGCCTCCGGTGCTGTTACTTTGA	24	3
ATGCGATACTTGGTGTGA	18	3
ATGGGTTGGTTATGTCGTCTTGGA	24	3
ATGTCGCTTGAACCATGTTGA	21	3
ATTACAGATGGACTGAA	17	3
ATTACTTTGATATTAGCGCA	20	3
ATTCAGCCCCATGTCGCTCCGATTCG	26	3
ATTCATTCCTCTTCCTAAAATGG	23	3
ATTGACAGAAGATAGAGAGCAC	22	3
ATTGCCGACCTGCAGTAGGGGCCTCTT	27	3
ATTGCTCTCAGTACTATATTAC	22	3
ATTGTTGGTCTTCAACGTGGAA	22	3
ATTTCCCTACTCCACCCATCCC	22	3
CAAAGGGTGTTGGTCGATTAAGA	23	3
CAAGGGCCAGGCGCACCCT	19	3
CAATCCCCGACCTCGTGGC	19	3
CAATGGCTCGGTCAGGTTA	19	3
CAATTTGTGTGCCTGA	16	3
CACCGCCCGTCGCTCCTACCGATTGAA	27	3
CACGGGGAAACTTACCAGGTCCAGACA	27	3
CAGCAGGACGGTGGTCATGGAAGTCGA	27	3
CAGCTGTTAGGCATGTTAGGTCT	23	3
CAGGTGTCATCGTTGTTTGCC	21	3
CATCGTAATGCTTCATTCTCACAA	24	3
CATTCCTCTTCCTAAAATGG	20	3
CATTGGAGGGCAAGTCTGGTG	21	3
CCAAACCAACTTCGCTCTCCA	21	3
CCACACACGAGCCATATTTGTGCC	24	3
CCCCATGTCGCTCCGATTCGT	21	3
CCGCCCGTCGCTCCTACCGATTGA	24	3
CCGGGAAATGCCCAGCTTGAGAA	23	3
CCGTCTAGTAGCTGG	15	3
CCTGAAAATGTCGCTCCGATCCGT	24	3
CCTGAAATCGGACCAGGCTTCATTCCCC	28	3
CCTGAAATGAGGTTT	15	3
CCTGAAATTCCACAGCTTTCTTGAACTG	28	3
CCTGAAATTTTCCCTACTCCACCCATCCC	29	3
CCTTTTGCTACTAATCTTGCT	21	3
CGACTCTCGGCAACGGATAT	20	3
CGATGGTAGGATAGAGGA	18	3
CGCATTTTGTAGTGTCTACAA	21	3
CGGGTGACGGAGAATTAGGGTTCGA	25	3
CGTAGAGTGAATGCGAATCAC	21	3
CGTAGCGAAATGCGATACTTGGT	23	3
CGTANCGCCCACCNTGCAA	19	3
CGTATGGCCAGAGGCAAGCTC	21	3
CGTCCCTGCCCTTTGTACACA	21	3
CGTGCCGTTGGCCAAGCCCTC	21	3
CGTGCCGTTGGCCAAGCCCTCGCGGTGA	28	3
CTCACAAGGTAGTCATCAGCA	21	3
CTCGGCTCTCGCATCGATGAA	21	3
CTCTCCCTCAAGGCTTCCA	19	3
CTGAAAACAAGCTAAGATTCTGCT	24	3
CTGAAAACTGAAAAGTAT	18	3
CTGAAAATGACAATTGTTCCCCTC	24	3
CTGAAACTGTGGAGCA	16	3
CTGAAACTGTGGTCGCCA	18	3
CTGAAATGAAGCTGCCAGCATGATCTG	27	3
CTGAAATGAAGCTGCCAGCATGATCTTC	28	3
CTGAACTCTCTCCCTCAAC	19	3
CTGACAATGGCACTTTCACC	20	3
CTGAGATTCAGCCCCATGTCGCTCCGAT	28	3
CTGCAGCGCGCGCCGTCA	18	3
CTGCGCGCTAACCTAGA	17	3
CTGCGGAAGGATCATTG	17	3
CTGCTTACGTTTCTGTTAGGCCA	23	3
CTGGGCAGCAACACCA	16	3
CTTAAACGGTGAAATTGCC	19	3
CTTAAATACGCGACGGGGTATTGTAA	26	3
CTTCCCGTGCTTGGATATGTG	21	3
CTTTCGATGGTAGGA	15	3
GAAAACTCACCTGCCGAATCAAC	23	3
GAAACCTCTCATGCCAA	17	3
GAAAGAAATGCATTTGCACCTGCATCTTT	29	3
GAAAGAAGCTGCCAGCATGATCTT	24	3
GAAAGAAGTACAATTCCC	18	3
GAAAGTGATGGGGATAGATCATTGCA	26	3
GAAATTCCGCAGCTTTCTTGAACTG	25	3
GAAATTGTTGGTCTTCAACGAGGA	24	3
GAAGCCAAGGACGACTAGCCTA	22	3
GAAGTCCTCGTGTTGCACCCCT	22	3
GAATGGTCCGTGAAGTGTTCGGA	23	3
GACCGGGTACTACATGTTCT	20	3
GACTGAGAGCTCTTTCTTGATT	22	3
GAGGCTGGTTTCACAGA	17	3
GAGTCTGGTAATTGGAATGAGTACA	25	3
GATACATTAGTGTAAGAGGTGTG	23	3
GATATTAGGAGGAACACCAGTGG	23	3
GATTCAGCCCCATGTCGCTCCGATTC	26	3
GCACTTCCACAGCTTTCTTGAACTT	25	3
GCAGGTGCAAGTGCAGGTGA	20	3
GCCCCATGTCGCTCCGATTCG	21	3
GCCCGTCGCTCCTACCGATTGAATG	25	3
GCCGTTGGCCAAGCCCTCGCGGTGAA	26	3
GCGACCGGTGCACACCTGAGGC	22	3
GCTCGGTGCGAGTTCTATCGGGTAA	25	3
GCTCGGTGCGAGTTCTATCGGGTAAA	26	3
GCTCGTCGACGTGTAGGAGGCACT	24	3
GCTGCCAGCATGATCTGG	18	3
GGAAGTCCTCGTGTTGCACCCCT	23	3
GGCACGTCTGCCTGGGTATCA	21	3
GGCCTACCATGGTGGTGACGGGTGA	25	3
GGGATCGCATTGATC	15	3
GTAATGCTTCATTCTCACAA	20	3
GTAGCTGGTTCCCTCCGAA	19	3
GTCCACTGAACCTTATCATTTA	22	3
GTGAACCTGCGGAAGGATCATTG	23	3
GTGGCATGCAGATTTTCGTG	20	3
GTGGGCCATTTTGGTAAGCAG	21	3
GTGTGTCGGGGTGGCTAGA	19	3
GTTATTTGTGCCCGAG	16	3
GTTGCGCCCGAGGCCTCTTGGTCGA	25	3
TAAACGACTCTCGGCAAC	18	3
TAACATTCCGGCACCTGGATGT	22	3
TAATTGCTCTTTGATGAACGCTTC	24	3
TACAAGCAATCTAGTTGGCTC	21	3
TACAGGCAAAGTTAAAAAAGGATA	24	3
TACGAGGATATGAGCAATCA	20	3
TAGCTGGAGCTCGGTGC	17	3
TAGCTGGAGCTCGGTGCGAGTTCTA	25	3
TATCAAGGGACCTTAATCCGACAA	24	3
TATCCTGGAACCTCACCTAACAGC	24	3
TATTGCAAGGGCCAGGCGCACCCT	24	3
TATTGCAAGGGCCAGGCGCACCCTC	25	3
TATTGCGCCCAGACGTAACCT	21	3
TCAGATCCCACTCTCAACACCA	22	3
TCATCCCGATGCTATCACTTT	21	3
TCCATGTAATAAGCATTCCTA	21	3
TCCCGTGAACCATCGAGTCTTTGA	24	3
TCGAACCGTCTAGTATCGTAGGCACCTGAA	30	3
TCGAGGGCACGTCTGCCTGGGTATCACGC	29	3
TCGATGGTGAAAGGGTTATCATATC	25	3
TCGATTAAGACAGCAGGACGGTGG	24	3
TCGGACCAGGCTTCATTCC	19	3
TCGTAGGCACCTGTTATCGTAGGCACCTGA	30	3
TCGTGATGGGGATAGATCATTGCA	24	3
TCTATCGGGTAAAGCCAATGA	21	3
TCTATGATTTCACGGGTTGCGAG	23	3
TCTCTGCGGGTTGTAACAAA	20	3
TCTTACATTCAAAAA	15	3
TCTTCCTTTTCAATGTCAAAA	21	3
TGAAAAATTTTCTGTCTCTGTCTTGGGC	28	3
TGAAACTCTCCCTCAAGGCTTCCAA	25	3
TGAAACTGAAAACATTCGGTCAATGTTCA	29	3
TGAAACTGTCAGCATGATCTTA	22	3
TGAAATCGTAATGCTTCATTCTCACAA	27	3
TGAAATTTTCCCTACTCCACCCATCCT	27	3
TGAACCGGAAGCCGGGTTA	19	3
TGAAGCTGCCAGCATGATC	19	3
TGAAGCTGCCAGCATGATCCTA	22	3
TGAAGCTGCCAGCATGATCTTAA	23	3
TGAATCGGGTTGAAAGTCAAAGTCGCCA	28	3
TGACAGAGGAGTTAAATGTTGA	22	3
TGACGGGTGACGGAGAA	17	3
TGAGAACTTTGAAGGCCGAAGAGGGGAA	28	3
TGAGCAAAAGACTTGGGATC	20	3
TGAGGCTGGAAAGTTCGATTG	21	3
TGATTCTTTTGCTCATTTGATCC	23	3
TGCATATTTCTTAAGGACCTG	21	3
TGCCTGTTTTAAGACAGTTATGAGA	25	3
TGGAATGAAGATGCTCAAAGTG	22	3
TGGAATGTAAGCCTCCAGTAGCCCTT	26	3
TGGGCTGATATAACTGGACCATCACTTT	28	3
TGGGTGATGGATTAGGGAGTGG	22	3
TGGTGGTGACGGGTGACGGAG	21	3
TGTCGCTTGAACCATGTTGAT	21	3
TGTTGATGAATTGCCA	16	3
TTACAGTGCCCATTGATTAAA	21	3
TTACCCAATCCTGACACGGG	20	3
TTAGATGACCATCAACGAAAA	21	3
TTAGATTCACGCACAATCTCGT	22	3
TTATATATGCCTGAAAA	17	3
TTCAATGGCTCGGTCAGGTT	20	3
TTCATTCCTCTTCCTAAAAATGG	23	3
TTCATTTTCTCATGTATTCTCCTT	24	3
TTCCAAAGGGATCGCATTGAT	21	3
TTCCAACGCCTCCCATACC	19	3
TTCCACAGCTTTCTTGAACTA	21	3
TTCCCAACTCCACCCATCCCAT	22	3
TTCCCTACTCCACCCATCCCATT	23	3
TTCCGACTCTCGAAAGCAACCG	22	3
TTCCGGAGAGGGAGCCTGAGAAA	23	3
TTCGCCTCAACCAATGGAAGC	21	3
TTCTTGAAAGCAACCATGGC	20	3
TTCTTGACCTTGTAAGACCTT	21	3
TTCTTGTAGGATCCATGTGGTCTC	24	3
TTGATGATGCTGCAT	15	3
TTGCAATTGTTGGTCTTCAA	20	3
TTGCCTACTCCTCCCATTCCT	21	3
TTGCGGGAATTAGCTTCTTTAAAG	24	3
TTGGAGGGCAAGTCTG	16	3
TTGGAGGGCAAGTCTGGTGCCAGCA	25	3
TTGGATTGAAGGGAGCTCTT	20	3
TTGGATTTACGAAAGACGAAC	21	3
TTGTAACCCTTTCTGTATCTATC	23	3
TTGTACAATAAATGCTAAG	19	3
TTTAACGAGGAACAATTGGAGG	22	3
TTTCCAACGCCTCCCATACC	20	3
TTTCCACCGTCTCTCTAGATGTGT	24	3
TTTCCCAACTCCACCCATCC	20	3
TTTCCCTACTCCACCCATCCCAT	23	3
TTTGGTTGATGGGCTGT	17	3
TTTGTGCGTGGATCTGAGGCC	21	3
TTTTAGGTGTCTTGCCCACA	20	3
TTTTCACTGTTCGGTTTTTTCAGT	24	3
TTTTCCCAACTCCACCCATCC	21	3
AAAAAAGTGCTCTCCT	16	2
AAAAACACGATGCGCGGTTG	20	2
AAAAACATACGCTCGCAATATTGA	24	2
AAAAACTGAAAAGAAAGCTGAACCTG	26	2
AAAAAGAAATGGCCAAGCCCTCGCGGTGAA	30	2
AAAAAGCTGATCTTCATGGTTT	22	2
AAAAATTGTGGTCTTCAACGAGGA	24	2
AAAACCAATATCTGGCGCGCCA	22	2
AAAACCTGAGGCTTGGACATCTGAAT	26	2
AAAACTGGATTTCTTACTTGGATC	24	2
AAAAGCACCTGGAAAAA	17	2
AAAAGTTTGTTGAATTCGCTGT	22	2
AAAATGGCCTGGCGCACCCCTC	22	2
AAACGACTCTCGGCA	15	2
AAACGAGCCAGACAACATTCCAA	23	2
AAACGGGGTNTTGTAAGTGGCAGA	24	2
AAAGCAAGGATTTGTGTAAGGGCC	24	2
AAAGCTGGTCCGGTCATCCACGTT	24	2
AAAGGGATATTAGAG	15	2
AAAGGGGCGCCGGAGAGGGTGAGA	24	2
AAAGTAGGATGCTTACTAAGATG	23	2
AAATCATCAGCATCCTCATCAGAAGG	26	2
AAATGAATCGTCTAAGATAAACC	23	2
AAATGATTTATGGTCTATTGTCTGCC	26	2
AAATGCGATACTTGGTGTGA	20	2
AAATTCAATGGCTCGGTCAGGTTA	24	2
AAATTCCAAAGGGATCGCATTGATC	25	2
AAATTGCTGCTGTTGGTATTGA	22	2
AAATTTTGAAGTTCAAAACGGGC	23	2
AACACCGAATAATGTCTAAGCT	22	2
AACATGGGGAGATTGT	16	2
AACCGGAAGCCGGGTTACGGTGCCCAA	27	2
AACGACTCTCGGCAA	15	2
AACGACTCTCGGCAACGGA	19	2
AACGACTTGATGGCAAAGGGCTTA	24	2
AACGAGGAATTCCTAGTAAGCGCGAGTCA	29	2
AACGGACCAGGCTTCATTCCCC	22	2
AACTAAGAGGTACAGGGT	18	2
AACTGGTGACTACTTGAGAGCAAA	24	2
AACTTTAGAGCCCGTGGAATTAG	23	2
AACTTTGAAGGCCGAAGAGGGGA	23	2
AAGAAAACTCTCCCTCAAGGCTTCCA	26	2
AAGAAACACTCTCAACACCA	20	2
AAGACACAACAGCAACTGCTCTATCATGG	29	2
AAGACAGCAGGACGGTGGTCATGGA	25	2
AAGACCCAAGCACCAAGTGGCGCC	24	2
AAGATAACGCGGAACTAGCTA	21	2
AAGATGATGCTGCAT	15	2
AAGCAATCTAGTTGGCTC	18	2
AAGCGTCCTCAGCGGCGGACCAGGCCCA	28	2
AAGCTCGTAGTTGGACTTT	19	2
AAGCTCGTAGTTGGACTTTGGGTTG	25	2
AAGGGATATAAGTCAACTAGTCAG	24	2
AAGGGCCAGGCGCACCCTC	19	2
AAGGTTTCCGTAGGTGAACCTGCGGA	26	2
AAGTACCAATCACCTCCTTGT	21	2
AAGTCAGGGACAGGTTAGGCACC	23	2
AAGTGATGGGGATAGATCATTGCAA	25	2
AAGTGGTGACAGTGTA	16	2
AATACCCGGCCGTCGGGGCA	20	2
AATACCGGGCTCTTCGA	17	2
AATACCTCTCATGCCAA	17	2
AATAGCCAAGGACGACTAGCCTA	23	2
AATCCCCAGCTTGAGA	16	2
AATCCTGACACGGGGAGGTAGT	22	2
AATCGTGATGGGGATAGATCATTGCA	26	2
AATCTCCACCATCTCAGCTTC	21	2
AATGAAAATTGACAGAAGATAGAGAGCAC	29	2
AATGAAGCTGCCAGCATGATCTGG	24	2
AATGCGATACTTGGTGTGA	19	2
AATTAAGGGTCAGGTTAGTCAA	22	2
AATTACAGTGCCCATTGATTAAA	23	2
AATTACAGTGCCCATTGATTAAG	23	2
AATTCCAAAGGGATCGCATTGATC	24	2
AATTCCTAGTAAGCGCTAGTCA	22	2
AATTCGTTGTCTGTTCGACCTTG	23	2
AATTCTACCATCTTCAATTGC	21	2
AATTCTCTGTCATGGTAACC	20	2
AATTGCATCTAAATGAGCCT	20	2
AATTTCATCGTGATGGGGATA	21	2
AATTTGCACCTGCACCTTA	19	2
ACAAGGGCCAGGCGCACCC	19	2
ACAATCTCTATACACTC	17	2
ACACTGTCTCAGATGCCTGCA	21	2
ACAGGGTTTCAAACCGCACATTGA	24	2
ACATGATATTAGAGCCTTGATAAC	24	2
ACCGTGAACCATCGAGTCTTTGAA	24	2
ACCTCGAGATAGCCGACAACATTA	24	2
ACCTGAAAGGTAGGTTTTGAGTTGAT	26	2
ACCTGAAATGAAGCTGCCAGCATGATCTTA	30	2
ACCTGATGGTCACACACATTAAGA	24	2
ACGATTGGTGTACAATGGTTGC	22	2
ACGCACCGTCTAGTAAGGTAGCCC	24	2
ACGCCAACTTGTGATGCTGCCTCT	24	2
ACGGCGAGCGAACCGGGAAATGCCCA	26	2
ACTAAAAGGAATGTCAGATGAAAA	24	2
ACTCACCTGCCGAATCAACTA	21	2
ACTCACCTGCCGAATCAACTAGCCCCGA	28	2
ACTCTCCCTCAGGCTTCCAA	20	2
ACTCTCCTTCAAGGCTTCCAA	21	2
ACTGAAATGTTTGGAATGAAGTTTGATC	28	2
ACTGCGCGCTAACCTAG	17	2
ACTGGGAAGTCCTCGTGTTGCACCCCT	27	2
ACTTATAAGTCAAGATGTTTGGGTTA	26	2
ACTTCCTCGACCTATTCTCA	20	2
ACTTGAAATAATAAGTTTT	19	2
ACTTGCCTACTCCTCCCATTCCA	23	2
ACTTTATCTGTCTGCAT	17	2
ACTTTCTAGCTAAAGATGTAAAT	23	2
AGAAACCTTGAAGGTGAAGAAGTACCT	27	2
AGAAACGCACCTCACCT	17	2
AGAAAGCAATTGTTGGT	17	2
AGAAATTCAATGGCTCGGTCAGGTTA	26	2
AGAAATTTTCCCAACTCCACCCATCCC	27	2
AGAAATTTTCCCTACTCCACCCATCC	26	2
AGAACCGCATTCATGCTCGT	20	2
AGAACCTGCGGAAGGATCATTG	22	2
AGAATGGGATTACTCATGTGTTA	23	2
AGACAGCAGGACGGTGGTCATGGAA	25	2
AGAGCCGCGCGGGCCGCCTTGAAGTA	26	2
AGAGGGGAAAGGTTCCATGTGA	22	2
AGAGTGCCATCACCAAT	17	2
AGATCAGCAAGTATATGGAGCTCTA	25	2
AGATGCTCATTCGAGCAAGAAA	22	2
AGATGGGAGAGTATGCAAG	19	2
AGATGGGAGAGTATGCAAGAAG	22	2
AGCAAGGGCCAGGCGCACCCTC	22	2
AGCATTGATCCGTATTGC	18	2
AGCCCCATGTCGCTCCGATTCG	22	2
AGCCCCATGTCGCTCCGATTCGT	23	2
AGCCCGGGCGGAGCGGCCGTCGGTGCA	27	2
AGCCCTCGCGGTGAAA	16	2
AGCGCACGTGGATCTAACACGAT	23	2
AGCGTCACGAGTCTACAAGCCTTT	24	2
AGCGTCCTCAGCGGCGGACCAGGCCCA	27	2
AGCTAACTATTGATTTGATGGCTGG	25	2
AGCTAGTGGAAGATGTTAGAGAGT	24	2
AGCTCCTTGAAGTCCAA	17	2
AGCTCGGTGCGAGTTCTATCGGGTA	25	2
AGCTCGGTGCGAGTTCTATCGGGTAA	26	2
AGCTCGTAGTTGGACTTTGGGT	22	2
AGCTCTCGTTCTACATGCAAATGG	24	2
AGCTCTTTGCCATCACGCTAGGTC	24	2
AGGAAATCGTTGTCTGTTCGACCTTG	26	2
AGGAATCTTGATGATGCTGCAT	22	2
AGGACGGTGGTCATGGAAGTCGA	23	2
AGGCAATCTACATTTATACTAGTC	24	2
AGGCCGATCTTGACCCTTTAAGAG	24	2
AGGGAGAACAGAATTAAAAGAGAGCAA	27	2
AGGGGCGCCGGAGAGGGTGAG	21	2
AGGGTGTATTGGATGTGTGTGA	22	2
AGGGTTTTCAACTGCA	16	2
AGTCCTCGTGTTGCACCCCT	20	2
AGTCGAAGGATATGCAAACT	20	2
AGTCGCTTGAACCATGTTGAT	21	2
AGTGATGGGGATAGATCATTGCA	23	2
AGTGCACTTGAGGGTCTAGCTGCT	24	2
AGTGCCCTTTGCTGGACTA	19	2
AGTGGGCCATTTTGGTAAGCAGA	23	2
AGTTAACGACCATATAAAC	19	2
AGTTAAGAGTGAGCCACATAAAT	23	2
AGTTATGAGGTTGATTGTTGTGGG	24	2
AGTTCTGCAAGCATATGG	18	2
AGTTCTTAATGTGTGTG	17	2
AGTTGGGGTATAAAGGATACC	21	2
ATAAAACTACTGGTGGGTTGA	21	2
ATAAACGACTCTCGGCAACGGATA	24	2
ATAAACTAAATCCCTTAACGAGGAT	25	2
ATAAATAACAATACCGGGCTCTTCG	25	2
ATAACAATACCGGGCTCTTCGA	22	2
ATAATCTCCACCATCTCAGCTT	22	2
ATAATGGACCAACATTGATCG	21	2
ATACGCGACGGGGTATTGTA	20	2
ATACTTGCATGCAGGATATTCCTT	24	2
ATAGAAGGGAGATATGGTT	19	2
ATAGCCTTGGCCGACA	16	2
ATAGCTGGAGCTCGGTGCGAGTTCTA	26	2
ATAGGTGCAATCCTGATTATCATCA	25	2
ATAGGTTGATCCTCGT	16	2
ATATGCATGGCACTTTGACTA	21	2
ATATGCTTATATCTTTCTA	19	2
ATATGGCACTTGAGCTGCTGCCTG	24	2
ATATTCCCGGTTCAACCCCAG	21	2
ATATTCCGTCTGTAAAATCCGT	22	2
ATATTGTAGCTTGCTTAGGCCTAA	24	2
ATATTGTGTCACAGTGTGC	19	2
ATCAAAAAAACTCGTGTTGCACCCCT	26	2
ATCAACTAGCCCCGAAA	17	2
ATCAGCTCTTCCCTT	15	2
ATCCAACGCCTCCCATACC	19	2
ATCCCGTGAACCATCGAGTCTTGAA	25	2
ATCCCTACTCCACCCATCCC	20	2
ATCCTAACTGTGCAA	15	2
ATCCTTTGCAGACGACTTA	19	2
ATCCTTTGCAGACGACTTAAAT	22	2
ATCGCTTGGTGCAGGTCGGGAA	22	2
ATCGGACCAGGCTTCATTCCCCC	23	2
ATCGGTCAACCAGTTTCTAGA	21	2
ATCGTGATGGGGATAG	16	2
ATCTAGACTTGCTTAGGAAGGTGAC	25	2
ATCTCAGCTATTCTCTAG	18	2
ATGAAAGGGCTTAGATATTGCAGTTT	26	2
ATGAAAGTATATTTAAGTTGTT	22	2
ATGAAAGTGGCAGAGGGGGCTGCGCGA	27	2
ATGAAATGAAGCTGCCAGCATGATCTAA	28	2
ATGAAATTCCACAGCTTTCTTGAACTG	27	2
ATGAAGCTGCCAGCATGATCTAA	23	2
ATGAAGCTGCCAGCATGATCTT	22	2
ATGACAATGCAGCATCTGAAGT	22	2
ATGACATGGATGATGCAA	18	2
ATGATCAGTCCACACAGGTTGGTG	24	2
ATGATTCTGCTCTTTTTATTAAGA	24	2
ATGATTGATGAGTTATCCT	19	2
ATGATTTCTGTTTTGCATACTTCA	24	2
ATGCAGCCCCAATCGGGCGGTAAA	24	2
ATGCCTGGCTCCCTGTATGCCA	22	2
ATGGAGCTAATCGTAGA	17	2
ATGGAGGCAGCGGTTCATCGATC	23	2
ATGGATTGAAGGGAGCTCT	19	2
ATGGGTCAGAAATGG	15	2
ATGGTCCGGTGAAGTGTTCGGA	22	2
ATGGTGTACCGGTTGTTATGCTAA	24	2
ATGTCACCCTTGAAGCCGATGTCT	24	2
ATGTCGCTCCGATTC	15	2
ATGTGGTCTTCAACGA	16	2
ATGTTGTGCAGCTAGTGAGATCAT	24	2
ATTAAGACAGCAGGACGGTG	20	2
ATTAATTATATACGCCTGA	19	2
ATTACCTGGACGGGGTCGATGGGCGA	26	2
ATTAGTTGAGGTGCATGTAAACTG	24	2
ATTATCGGTAGTGTCTAAGGGTTT	24	2
ATTATGTTAGATCCAAGCGTCTTA	24	2
ATTCCCAACTCCACCCATCCC	21	2
ATTCCGATATTTGGTAGTGTAATGA	25	2
ATTCCTCTTCCTAAAATGG	19	2
ATTCGGAGACTAAATCCCT	19	2
ATTCTAAAACCTCATCTAATAGCT	24	2
ATTGAAGGCATTTCTTGGTTCAC	23	2
ATTGAAGGGAGCTCT	15	2
ATTGACCACAGCAGTTAGACCCTC	24	2
ATTGAGGTTCTTCGTTGATTTATTT	25	2
ATTGCAAGGGCCAGGCGCACCCTC	24	2
ATTGCCTAGATTTCAGCGATC	21	2
ATTGGTATCAGAGCCCC	17	2
ATTGGTTGACGAGTGCATT	19	2
ATTGTCATTTTCTCACTA	18	2
ATTGTCGTGATGTAAGGTT	19	2
ATTGTGCGTGGATCTGAGGCC	21	2
ATTGTTGGTCTTCAACGAG	19	2
ATTTAAAAAGTAACCGTCACCGCA	24	2
ATTTCATCGTGATGGGGATAGA	22	2
ATTTCCAACGCCTCCCATACC	21	2
ATTTCGATGGTAGGATAGA	19	2
ATTTGGCTATCTCAGGAG	18	2
ATTTTCACCCTTGATTCTA	19	2
CAAAAACCAGCAAACTTGATG	21	2
CAAAACTACGTTGTGCT	17	2
CAAAATTGTGGACACTT	17	2
CAAACTGGCGATGCGGGATGA	21	2
CAAAGACGTCCTAATGGCTGAT	22	2
CAAAGGGTGTTGGTCGATTA	20	2
CAAATCGCTTCCAACAGGTGCTG	23	2
CAACCTCAGAACCACCATGAATT	23	2
CAACGAAAGGAAAAGGGCTGC	21	2
CAACGGAATGTGCTGGTTTGC	21	2
CAACTCCACCCATCCC	16	2
CAAGGAGGTGATTGGTACTAA	21	2
CAAGTGGGCCATTTTTGGTAAGCAGA	26	2
CAAGTTGCGCCCGAGGCCT	19	2
CAATACCTCTCATGCCAA	18	2
CAATGACATGTTGATGAATTGCCA	24	2
CACAAGGCATTCTGTCCACCTCC	23	2
CACACTGACATGCACACTGAA	21	2
CACCGCCCGTCGCTCCTA	18	2
CACCGCCCGTCGCTCCTACCGAT	23	2
CACCGTTATAAAGTGAGGTTC	21	2
CACCTGAAGAAAGTTT	16	2
CACCTGCCCGGTGCTGGAAGGTCGGA	26	2
CACGTCATTCCATGTG	16	2
CACGTCTGCCTGGGTGTCA	19	2
CACTACTACAGAGAACCTGCTT	22	2
CAGACACATCCATCAAA	17	2
CAGAGTCTCTCGGCCTAATATAAGA	25	2
CAGCAGTTGGATATAGGTTTC	21	2
CAGCCTGTGGCGACTGATCATCCC	24	2
CAGGTGTGCACCGGTCGCCTCGTCC	25	2
CATCCAGTACAAGATTATGTGAAG	24	2
CATCCTTGTCGGTGAGTTCATGCCTA	26	2
CATCGGCTACGACTTGCGTGTAAT	24	2
CATGGTACAAGCCCGGGGA	19	2
CATGTCAGCCTCCATTTTT	19	2
CATGTCGCTCCGATTCG	17	2
CATTCGGTCAATGTTCC	17	2
CCAAAGGGATCGCATTGATC	20	2
CCAAGTGGGCCATTTTTGGTA	21	2
CCAATGTAGTTCTGCAAGCATATG	24	2
CCAGGCTTCATTCCCC	16	2
CCATGGTGGTGACGGGTGACGGA	23	2
CCATGGTGGTGACGGGTGACGGAG	24	2
CCATTTCTTGCATACAAGGCG	21	2
CCCAACTCCATCCATCCC	18	2
CCCAGCTTTGTGAGTCA	17	2
CCCAGGTCAGGCGGGACTA	19	2
CCCATTGAATGGTCCGGTG	19	2
CCCGAAAGATTGAAGGGAGCTC	22	2
CCCGGAGGCACGTGCCGTTGGCCAA	25	2
CCCGGCCGTCGGGGCAAGCGCCA	23	2
CCCTTCTCATTGGTA	15	2
CCGACCTGCAGTAGGGGCCTCT	22	2
CCGACGGGCTAACCAGT	17	2
CCGAGCGGCGGGTAGAATCCTTTGCA	26	2
CCGATTGAATGGTCCGGTGA	20	2
CCGCAGCTTTCTTGAACTG	19	2
CCTCCGTCTTCCGAGCCGG	19	2
CCTCTTCCTAAAATGG	16	2
CCTGAAAAATACTTGAAGCCAAA	23	2
CCTGAAAACTAGATGGAGA	19	2
CCTGAAAATTTCCCAACTCCACCCATCCC	29	2
CCTGAAATTCATTCCTCTTCCTAAAATGG	29	2
CCTGAGACCACAGAGGGAGCA	21	2
CCTGCCGAATCAACTAGCCCCGAAAATGGA	30	2
CCTGGGAAGTCCTCGTGTTGCACCCCT	27	2
CCTTGATCGAATGTGTAGGAT	21	2
CGAAGAACCTAATGGATTCAGA	22	2
CGAAGCTATGCCCTCTTGTGG	21	2
CGAAGTTTCCCTCAGGAT	18	2
CGAATGGTTCGGGAGCTTTTTCAGA	25	2
CGAGCCGAATCAATATCACTC	21	2
CGAGGGCACGTCTGCCTGGGTGTCA	25	2
CGCGACGGGGTATTGTA	17	2
CGCTCAACTGGACCAACAAAGTGT	24	2
CGCTCCTACCGATTGAATGGTCCGGTGA	28	2
CGGAAGCCGGGTTACGGTGCCCAAC	25	2
CGGCGTCCGAATTGTA	16	2
CGGGAAATGCCCAGCTTGAGA	21	2
CGGGCGAGAGACCGATAGCAA	21	2
CGGGTGACGGAGAATTAGGGT	21	2
CGGTGCCCAACTGCGCGCTAACCTAGA	27	2
CGGTTTTGTTCTTGGTGACGCGAG	24	2
CGTAGCGAAATGCGATACTTGGTGTGA	27	2
CGTAGCGAAATGCGATACTTGGTGTGAA	28	2
CGTAGCGAATGCGATACTTG	20	2
CGTCAAAATTTGTGGCAGAGG	21	2
CGTCGCTCCTACCGATTGAATGGTCC	26	2
CGTGAACCATCGAGTCTTTGAA	22	2
CGTGATGGGGATAGATCATTGCA	23	2
CGTTCGGAGACTGTGATACTG	21	2
CGTTTCCCCGGATGCGCACCA	21	2
CTAAACGACTCTCGGCAACGG	21	2
CTAAACGACTCTCGGCAACGGATATCT	27	2
CTAAATCCCTTAACGAGGATCCA	23	2
CTAAGGTATCTCTGCCACTT	20	2
CTACTCCGAATGGAAA	16	2
CTAGGGCGCTTGAGA	15	2
CTAGGGTGATGGTGTCATTTG	21	2
CTATAGTGCCTAAATTGTTTG	21	2
CTATTTATCCCTTCTTGTTG	20	2
CTCAATGGCTCGGTCAGGTTA	21	2
CTCAATTTTGGACCCCACGTGCTG	24	2
CTCACCTGCCGAATCAACTAGCCCCGA	27	2
CTCCACATTCGGTCAATGTTC	21	2
CTCGTAGTTGGACTTTGGGTTG	22	2
CTCTACTGCTTCTTT	15	2
CTCTGAAAGGCGGTGCTGCTGG	22	2
CTGAAAAAATGGCTCGGTCAGGTTA	25	2
CTGAAAAAGCCGGGTTACGGT	21	2
CTGAAAAGCGGGAATGACAAGCA	23	2
CTGAAAATCTCGACTAATTCTACGGGTCCT	30	2
CTGAAAATGTTTACAGACTCTGACCCC	27	2
CTGAAAATTCCACAGCTTTCTTGAACTT	28	2
CTGAAAATTGATGATGCTGCAT	22	2
CTGAAAATTGGTTTAAAAAGGGTATAGA	28	2
CTGAAACACTGTAGATAGATCCGGAATG	28	2
CTGAAACATATTTGCATTTAAGAGAAT	27	2
CTGAAACTCTGATGACGACATCAC	24	2
CTGAAACTTAGAAAAGCCCT	20	2
CTGAAACTTATAACACGAATCCTAGGT	27	2
CTGAAAGATCGAGACACCATTTTCCTT	27	2
CTGAAAGGATTGAAGGGAGCTCT	23	2
CTGAAAGTTCGACCTTG	17	2
CTGAAATCAGCCCCATGTCGCTCCGA	26	2
CTGAAATGCTTGAGCCAGGAACATTGT	27	2
CTGAAATGGATTGAAGGGAGCTCT	24	2
CTGAAATGTCGCTCCGATTCGT	22	2
CTGAAATTATACTACTCTAAGAA	23	2
CTGAAATTCGGTCAATGTTCC	21	2
CTGAAATTTCGGTTTTGATGGATGTTA	27	2
CTGAAATTTTCCCTACTCCACCCATCCC	28	2
CTGAACCTTATCATTTAGAGGA	22	2
CTGAACGACTCTCGGCAA	18	2
CTGAATCCGTCGGCATTTGACAT	23	2
CTGACACGGGGAGGTAGTGA	20	2
CTGATGCGAACCTCGTGGTCA	21	2
CTGCCACGATCCACTGAGATTCA	23	2
CTGGAAAGCTCCGATTCGT	19	2
CTGGAAGGAAAGTAATCATTA	21	2
CTGGCCGACGCGGCTGGTGCG	21	2
CTGGCGATGCGGGATGAACCGGAA	24	2
CTGGCGTGATCCCCTCG	17	2
CTGGGAAGTCCTCGTGTTGCACCCCT	26	2
CTGGGTTTGCAGGATATTCAGTGG	24	2
CTGGTACCGTTCAGGTCGTGATGA	24	2
CTGTCACAAGTAATATGC	18	2
CTGTCCTGGCTTGATCCCCTACTGTGCA	28	2
CTTAAATACGCGACGGGG	18	2
CTTACTTTCATACAGGTGCTGCA	23	2
CTTAGCAATAGAACGTTTGATTT	23	2
CTTAGCTAACTCGACTA	17	2
CTTCCAAAGGGATCGCATTGATC	23	2
CTTCTTTTTTTACGAATCGGAGCTT	25	2
CTTGAAACGGACCAGGCTTCATTCCCT	27	2
CTTGATTTGAGGGTTAACCATGGG	24	2
CTTGCACGTATCTCGATTAATCCT	24	2
CTTGCTTGCCAAACTTTGTCT	21	2
CTTGGTTGGGTTTTTATTGGGCTC	24	2
CTTTCCAACGCCTCCCATAC	20	2
CTTTCGATGGTAGGATAGAGGCCTA	25	2
CTTTCTCTTATTAATGCGTTCCTT	24	2
CTTTGAATCGCGAGGGC	17	2
CTTTTAACCAGGTCACCGAGTCGCC	25	2
GAAAAAAACGACCTTG	16	2
GAAAAAATACGCGACGGG	18	2
GAAAAAATTCCACAGCTTTCTTGAACTT	28	2
GAAAAACAAGGCAAGTATTCAGTA	24	2
GAAAAATTTCCCTACTCCACCCATCCC	27	2
GAAAACGCCGCAGATACATCCACTT	25	2
GAAAACTCTCCCTCAAGGCTTCCA	24	2
GAAAAGAATCTTGATGATGCTGCAT	25	2
GAAAAGGCCGAAGAGGGGA	19	2
GAAAATCTTGATGATGCTGCAT	22	2
GAAAATGAAGCTGCCAGCATGATCTTA	27	2
GAAAATGTCGCTCCGATTCGTGT	23	2
GAAAATTACTGTTCCATATGTACCATGG	28	2
GAAAATTCGTTGTCTGTTCGACCTTG	26	2
GAAAATTTCCCTACTCCACCCATCCC	26	2
GAAACATGATCTGGC	15	2
GAAACCACATTCGGTCAATGTTCC	24	2
GAAACCGCCCGTCGCTCCTACCGATTGA	28	2
GAAACTCAATCTTCTGTTGATCCACAAT	28	2
GAAACTTGATGATGCTGCATT	21	2
GAAAGAAGAACCTAATGGATTCAGA	25	2
GAAAGATGCCAAAAGGAGTAA	21	2
GAAAGGCGATGCGCTCCTGGCCT	23	2
GAAAGGTATAGCTTAACTGGTC	22	2
GAAATCCACATTCGGTCAATGTTCC	25	2
GAAATCGTAATGCTTCATTCTCACAA	26	2
GAAATCGTAGGCACCTATCGTAGGCACCTG	30	2
GAAATCTTGATGATGCTGCAT	21	2
GAAATGGGACGAGCATGAATGCGGT	25	2
GAAATTCCACAGCTTTCTTGAACTT	25	2
GAAATTGTCCAACAAATCCTGCAGTTGC	28	2
GAAATTTAGATATGTCTACAAAGTGCCA	28	2
GAAATTTCGTGCTGAAATGCATATCAAT	28	2
GAAATTTTCAACACATACACAAGGGG	26	2
GAAATTTTCAACACATACACAAGGGGG	27	2
GAAATTTTCCCAACTCCACCCATCCC	26	2
GAACCGGGAAATGCCCAGCTTGAGAA	26	2
GAAGAGAACCTGGTTATGA	19	2
GAAGAGACACGTGTG	15	2
GAAGAGGGGAAAGGTTCCATGT	22	2
GAAGCTTCCAGCATGATCTGG	21	2
GAAGGCCGAAGAGGGGA	17	2
GAATCTTGATGATGCTGCTT	20	2
GACAGAAGATAGAGAGCAC	19	2
GACATGAGTAACGAGAA	17	2
GACTCTCGGCAACGGATA	18	2
GAGCAATGATGAAAGCCGAG	20	2
GAGCCAAGGACGACTAGCCTA	21	2
GAGCCGCGCGGGCCGCCTTGA	21	2
GAGGGCAAGTCTGGTGCCAGCAG	23	2
GAGGGGGCTTCGGACCTGTTTACA	24	2
GAGTCTGGTAATTGGAATGAGTA	23	2
GAGTGCTCAAGCAAGCCTA	19	2
GATGAGATGCACCCAGCTCGTGGC	24	2
GATTCATTCCTCTTCCTAAAATGG	24	2
GCAAGGGCCAGGCGCACCCT	20	2
GCACATGTTGTGGCATAATTGGTG	24	2
GCACCATGTTGATGAATTGCCA	22	2
GCACGAAAGCACCTATCGTAGGCACCTGAA	30	2
GCACGTCTGCCTGGGTGTC	19	2
GCCCCATGTCGCTCCGATTCGT	22	2
GCCGGGTTACGGTGCCCA	18	2
GCGAACCGGGAAATGCCCAGCTTGAGA	27	2
GCGAACCGGGAAATGCCCAGCTTGAGAA	28	2
GCGACCCCAGGTCAGGCGGACT	22	2
GCGACCCCCAGGTCAGGCGGGACT	24	2
GCGCCAGGCCCCGATGAGTAGGA	23	2
GCGGCCGTCGGTGCAGATCTTG	22	2
GCTCCAAGTGGGCCATTTTTGGTAA	25	2
GCTCCCTGTATGCCA	15	2
GCTCGCGTTGACTACGTCCCT	21	2
GCTCGTAGTTGGACTTTGGGTT	22	2
GCTCGTAGTTGGACTTTGGGTTG	23	2
GCTCTGCCTGTTGCTCTGA	19	2
GCTGGAGCTCGGTGCGAGTTCTA	23	2
GCTGGGGAAGAGGCAGTGACAGGAGTG	27	2
GCTTGTTTCATAAAGGTG	18	2
GGAAAACTCTCCCTCAAGGCTTCCAA	26	2
GGAATGGGAAGTCCTCGTGTTGCACCCCT	29	2
GGACAGAAGAGAGTGAGCAC	20	2
GGAGAAGCAGGGCACGTGCA	20	2
GGATGCAACCAATGATTGTCCA	22	2
GGATTACGGGCCGGTGCCATCTGGA	25	2
GGCCTACCATGGTGGTGACGGGTGACG	27	2
GGGAAGTCCTCGTGTTGCACCCC	23	2
GGGAAGTCCTCGTGTTGCACCCCT	24	2
GGGCAAGTCTGGTGCCAGC	19	2
GGGGCGCCGGAGAGGGTGA	19	2
GGGTGACGGAGAATTAGGGTTCGA	24	2
GGGTGCGATCATACCAGCACTAA	23	2
GGGTGTTGGTCGATTA	16	2
GGGTGTTGGTCGATTAAGACA	21	2
GGGTGTTGGTCGATTAAGACAGCA	24	2
GGTAATGCAAGTGTTG	16	2
GGTACTTGCAAGCACAA	17	2
GGTCGGCCAAGTGAGAACG	19	2
GGTGAAACACGTGCCGTTGGCCA	23	2
GGTGGTGACGGGTGACGGAGA	21	2
GGTTATGAACAACGACA	17	2
GTAAATCTCCAGTGACAATCAT	22	2
GTAACGGCGAGCGAACCGGGAA	22	2
GTAATTGGAATGAGTACAATCTAA	24	2
GTAGCTGGTTCCCTCCGAAGTTTCCCTCA	29	2
GTAGGACCCTTTCTCTCAAG	20	2
GTCCACTGAACCTTATCATTTAG	23	2
GTCTGCCTGGGTGTCA	16	2
GTGAGGCTTTTATGTCATAGTTA	23	2
GTGGCTAACTATTGATTTGATGGC	24	2
GTGGTAGTGCTTTCGCT	17	2
GTTACCATAGGAGCAAG	17	2
GTTATCACGTGTCGT	15	2
GTTATGCCGGGGACTCTAGCGAGACTGCCT	30	2
GTTCAGTTGATTCCCTTGGTC	21	2
GTTCGATTGACATGCCT	17	2
GTTCTATCGGGTAAAGCCAATGATTAGA	28	2
GTTGACTACGTCCCTGCC	18	2
GTTGAGCCGCGCCACGGAATCGA	23	2
GTTGATCCGGGTTGACCTATGAA	23	2
GTTGCGCCCGAGGCCTCT	18	2
GTTGGTCTTCAACGAGGAA	19	2
GTTTCCGTAGGTGAACCTGCGGA	23	2
GTTTGCTACACTCATGAG	18	2
GTTTGTCAGGTCACCCAAGTTAT	23	2
TAAAAAAGTTAAGCACAACCCTTGTT	26	2
TAAAAACAAGCAAACTAT	18	2
TAAAACGCCGCAGATACATCCAAC	24	2
TAAACAACTCTACTGCTTCTT	21	2
TAAACAATCCTACTGCCTCTT	21	2
TAAACGACTCTCGGCA	16	2
TAAACGACTCTCGGCAACGGATA	23	2
TAAAGCTGATCTTCATGGTT	20	2
TAACATGAGTGGAGCTGGTCCGGC	24	2
TAACCTCCTGGGAAGTCCTCGTGTT	25	2
TAACTTTTCCCAACTCCACCCATCC	25	2
TAAGATGGTCAAACTGGGTATT	22	2
TAAGCAAAGGTCCCGCAGGTGAAGACG	27	2
TAAGCCAAAGGACGACCTAAGCCTA	25	2
TAAGTGTAGAGAGCTGGTGAG	21	2
TAATAAAGCTATGTTAATGATAA	23	2
TAATTAATTAAGGCAAGGCTA	21	2
TAATTAATTAAGGCAAGGCTAG	22	2
TACAGCTTCAGCCCAATATTGT	22	2
TACAGTGTTCAGTGATTTCTC	21	2
TACCTGAAATTGCTTGCCAAACTTTGTCTA	30	2
TACGCGACGGGGTATTGTAA	20	2
TACTGAATTTTGCTCATCTTGAT	23	2
TACTGGAGGAAGGTGGGGA	19	2
TACTGTGTGTGTATGTTTCT	20	2
TACTTGCTTGCCAAACTTTGT	21	2
TACTTGGTGTGAATTGCA	18	2
TAGAACCGCATTCATGCTCGT	21	2
TAGAGTTTTTAGTTATCAAAA	21	2
TAGCCAAGGACGACCTAAGCCTA	23	2
TAGCCAAGGACGACTTGCCTA	21	2
TAGCCCTCTCTTTGTCTTCTCAAT	24	2
TAGCCTTGGCCGACA	15	2
TAGCTGGAGCTCGGTG	16	2
TAGCTGGAGCTCGGTGCGA	19	2
TAGCTGGAGCTCGGTGCGAG	20	2
TAGCTGGAGCTCGGTGCGAGTTCT	24	2
TAGCTTTAATAGATGGATGA	20	2
TAGGCAGAGCTCTGAATAGGTAAC	24	2
TAGGCGCACCACATATCCTAG	21	2
TAGGCTCTCAGGCTAGAATTCC	22	2
TAGGGTGATGGTGTCATTTGT	21	2
TAGGTGAACCTGCGGAAGGATCATTG	26	2
TAGGTTCTGGTGTGA	15	2
TAGTGCTTCGTTGTGATCTTCAT	23	2
TAGTGTTGGGTAAGAGTCTTA	21	2
TAGTTCTGCAAGCATATGGTC	21	2
TAGTTGAGTGATGGCCTGGAG	21	2
TATACACCGCCCGTCGCTCCTACCGATT	28	2
TATACCCGGCCGTCGGGGC	19	2
TATACCCGGCCGTCGGGGCA	20	2
TATAGAAAGTCAGTGCGGTGA	21	2
TATAGGCCCACTTATGGAGAAAGG	24	2
TATAGTCTGTCTCTCTATGATGTT	24	2
TATATCGGGGGTACTGTACACGCA	24	2
TATCAACCCCCGTTGAAGGTG	21	2
TATCACAGGAGTTTAGTGCAA	21	2
TATCCTACAGTGTAAGTTTACAAT	24	2
TATCGCACGCCAAAGTGA	18	2
TATCTCGGCTCTCGCATCGATG	22	2
TATGCATGGTTTACT	15	2
TATGGTATGGTTTTGGTTGTAAAG	24	2
TATTACCAACGGATTTACCGA	21	2
TATTGATGATGCTGCAT	17	2
TATTGTAAAAGATTGTGACTTTTGA	25	2
TATTTAATCATATGTCAGTAA	21	2
TCAAAGCAAGCCTACCTACGC	21	2
TCAAATTAGGATTAAACAGGAAAG	24	2
TCAAGATTGTTCAACCCACCA	21	2
TCACCCCCTTCCTCTAGCGCCA	22	2
TCAGCCCCATGTCGCTCCGATTCG	24	2
TCATCGTGATGGGGATAGATCA	22	2
TCATCGTGATGGGGATAGATCATTGCA	27	2
TCATCTAGTCCTTCGTTCAACGTG	24	2
TCATGAGTATGTGCTGGTTACT	22	2
TCATTCCTCTTCCTAAAATGG	21	2
TCATTTTTGCGTGCAATGATC	21	2
TCCAATGCAAATACTACAGCTA	22	2
TCCACTGAGATTCAGCCCCA	20	2
TCCATCCTCTGTTAGAAGACAGT	23	2
TCCCTACTCCACCCATCCCAT	21	2
TCCGAGTTTGTGTGCAGCTTT	21	2
TCCGCAAAATTCCCCAATGGAGGA	24	2
TCCTAGTTAAATTTTAGCACGATC	24	2
TCCTCGTGTTGCACCCCT	18	2
TCGGACCAGGCTTCATTCCTT	21	2
TCGGCAAAGCCAAATCATTGC	21	2
TCGTGGAGCGGGGCGA	16	2
TCGTGTTTGTTGACTTCTTCC	21	2
TCGTTGTCTGTTCGACCTTG	20	2
TCTCACTGGTAGAGC	15	2
TCTCGGACCAGGCTTCAATCC	21	2
TCTCGGCTCTCGCATCGATGA	21	2
TCTCGGCTCTCGCATCGATGAAGAA	25	2
TCTCTTCTGCAGGACTGGCTG	21	2
TCTGGCGCCTGCGGCGTCCGAATTGTA	27	2
TCTTGATCAATGGCCATTGTA	21	2
TCTTTCTAACGCCTCCCATACC	22	2
TCTTTTCGTCTGACATTCCAT	21	2
TGAAAATCACCTCCT	15	2
TGAAACTTCAGCAGTGTTGTGGTTCA	26	2
TGAAACTTGGTCGACTTACAACATCTT	27	2
TGAAAGACCTTATTCTCATGCCTT	24	2
TGAAAGAGTGGCCTTG	16	2
TGAAAGCTGTCCTGTCGTATAAT	23	2
TGAAAGGGCTTAGATATTGCA	21	2
TGAAATAATCTTCACCTATTAA	22	2
TGAAATACTTGTGTTCTTTTCTTGAA	26	2
TGAAATGGATTGAAGGGAGCTCT	23	2
TGAAATTCGTTGTCTGTTCGACCTTG	26	2
TGAACCCATGTTGGATACCTG	21	2
TGAACCGGAAGCCGGGTTACGGTGCCCA	28	2
TGAAGATCACACGTGACAGGA	21	2
TGAAGCCGCCAGCATGATCTTT	22	2
TGAAGCTGCCAACATGATCTGG	22	2
TGAAGCTGCCAGCATGATCGTA	22	2
TGAAGCTGCCAGCATGATCTTT	22	2
TGAAGCTGCCGGCATGATCTTA	22	2
TGAAGTACAATTCCCACCGA	20	2
TGAATATGTACCCGGGCCCTGTACA	25	2
TGAATGCGGTTCTACCATGGC	21	2
TGAATTGTTGGTCTTCAACGAGGAA	25	2
TGACAGAAGAGAGTGAGCAC	20	2
TGACAGAAGAGTTAAATGTTGA	22	2
TGACATGTTGATGAATTGCCAG	22	2
TGAGGTTTCTAAGGTGTTCT	20	2
TGAGTGAGGGAACAGAA	17	2
TGATAAAGCTGATCTTCATGG	21	2
TGATAGTGGAAGTTTTAGGTGGA	23	2
TGATCAAACATAGAGCATA	19	2
TGATTTGGATTGAAGGGAGCTCT	23	2
TGCCCAGCTTGAGAA	15	2
TGCCGACCCCACCCATGCCAA	21	2
TGCCGACCTGCAGTAGGGGCCTCTT	25	2
TGCCTGGCTCCACCTGAATGCCA	23	2
TGCGAGTTCTATCGGGTAAA	20	2
TGCGCGCTAACCTAGA	16	2
TGCGGGATGAACCGGAAG	18	2
TGCTCCTTCTTTTGCCAACAG	21	2
TGCTTGCCAAACTTTGTCT	19	2
TGGAACGCAAGTTGCGCCCGAGGCCT	26	2
TGGAGCATTATGGATGGGTCCT	22	2
TGGCCAAGCCCTCGCGGTGAA	21	2
TGGCTCTCCTCGCAATCCCCGACC	24	2
TGGCTGTATAATGTTCCTCTTGAG	24	2
TGGGCCATTTTTGGTAAGCAGAA	23	2
TGGGCGTCGACTCGGCCCAG	20	2
TGGGTCAACTCAATCAAGGCAGTA	24	2
TGGTAGTGCTTTCGCT	16	2
TGGTCTTCAACGAGGAATTCCTAGTAA	27	2
TGGTGCGACGCTGCGTGAGTC	21	2
TGGTTGTGGTTGCTTTTCAAA	21	2
TGTAATATTCATAACTCTGATGTC	24	2
TGTCGCTCCGATTCGTAG	18	2
TGTCGCTTGAACCATGTTGAC	21	2
TGTCTGATAACCCCATGAATG	21	2
TGTGAATTGCTTTGAAATGGAACC	24	2
TGTGCACCGGTCGCCTCGT	19	2
TGTGCCATGGACCCGTAATGTGCA	24	2
TGTTCATCAATCAAGGCAGAA	21	2
TGTTCATGCTAATTAATTAGC	21	2
TGTTGGTCTTCAACGAGG	18	2
TGTTGGTCTTCAACGAGGA	19	2
TTAAAGAACTCACCTCAATC	20	2
TTAAAGCTATGTTAATGATA	20	2
TTAAAGTCTTTCTTGACCTGCCAT	24	2
TTAAGAAAGAGGCTTAATCCGGCT	24	2
TTAAGACAGCAGGACGGTGGTCATGGA	27	2
TTAAGAGTCAAGTGTCA	17	2
TTAAGGACCGGATCACTGGATTGAG	25	2
TTAAGTCGTGAATTTTAGGTTGAT	24	2
TTACAGTGCCCATTGATTAGG	21	2
TTACCCAATCCTGACA	16	2
TTACGGTGCCCAACTGCGCGCTA	23	2
TTACTGCTGTCACAATTTTAGC	22	2
TTAGATGACCATCAACGAAA	20	2
TTAGATTCACGCACAAACTCG	21	2
TTAGCATGGCCCCTGCGCAAGGATGA	26	2
TTAGGAGGACTATAATGAGGAGGACGA	27	2
TTATCTGCCTTATGGAA	17	2
TTATGTTGGCTTTGTTGACACTG	23	2
TTCAATGGCTCGGTCAGG	18	2
TTCAATGGCTCGGTCAGGTTC	21	2
TTCAGAGTTGTGCTTTGA	18	2
TTCAGCCCCCATGTCGCTCCGATTCGT	27	2
TTCATCGTGATGGGGATA	18	2
TTCATGGTTGATTTTCT	17	2
TTCATTCCTCTTCCTAAAATG	21	2
TTCATTCCTCTTCCTAAAATGGT	23	2
TTCATTCCTCTTCCTAAAATTT	22	2
TTCCACAGCTTCTTGAACTG	20	2
TTCCACAGCTTTCTTGAAC	19	2
TTCCAGCTCCAATAGCGTA	19	2
TTCCCATGATAACTGATATCTGTG	24	2
TTCCGGAGAGGGAGCCTGAGAA	22	2
TTCCTCAATAGAACCTCAAGTGTT	24	2
TTCGCTGTCTGTTCGACCTTG	21	2
TTCGTTGTCTGTTCGGACCTTG	22	2
TTCTAATGCGGGTTAGTTCAGTGT	24	2
TTCTCGCAACACCCCCA	17	2
TTCTGAACTCTCTCCCTCAAC	21	2
TTGAAAAGTTGTGATGCGTGTATGT	25	2
TTGAACAATCTTGTTGCCTCA	21	2
TTGAAGGCCGAAGAGGGGAAA	21	2
TTGAAGTGCGCGCAAATTGATTCA	24	2
TTGAATGGTCCGGTCA	16	2
TTGAATGGTCCGGTGA	16	2
TTGACTCGGCAACCTGGTAAG	21	2
TTGAGCATAAAACTAGGGGTT	21	2
TTGAGCCAAATGTTTACACTTA	22	2
TTGAGCCCAAGTTAACATGAGCCT	24	2
TTGATCAATGGCCATTGTAAG	21	2
TTGATCCCTTCAGGACCATGAAGCGCTGC	29	2
TTGATTGATGTATGAATG	18	2
TTGCAATTGTTGGTCTTCAAC	21	2
TTGCAATTGTTGGTCTTCAACGAG	24	2
TTGCAATTGTTGGTCTTCAACGAGAA	26	2
TTGCAGATTGCTACAGTA	18	2
TTGCATATCTCAGGAGCTTT	20	2
TTGCGTGCCTATATGTTGATGATT	24	2
TTGCTGGGTCCTGATGATGGA	21	2
TTGCTGGTGCTATTTAG	17	2
TTGGACAATGGGCGAA	16	2
TTGGACTTTGGGTTGG	16	2
TTGGACTTTGGGTTGGG	17	2
TTGGATTGAAGGGAGCT	17	2
TTGGCCTGGCGCACCCCG	18	2
TTGGCTGGGCTGGAGTGCTCC	21	2
TTGGCTTGTTCACGTACCTCTA	22	2
TTGGTCTTCAACGAG	15	2
TTGGTGTATGGTATAAAGTAA	21	2
TTGGTGTCCTCGGCCAGCC	19	2
TTGTAAGTGGCAGAGTGGCC	20	2
TTGTCGCAAATGGTCAGTCCAATG	24	2
TTGTCTGTGCCAAGATG	17	2
TTGTGCGTTTTTGTCCCTCGC	21	2
TTGTTCACGTACCTCTAATGGAGC	24	2
TTGTTGGTCTTCAACGAG	18	2
TTGTTGGTGTCAAGAGGGAGAT	22	2
TTGTTTAGGCTTTGCGGACGTGA	23	2
TTTAGTTCAGATTTTTATGC	20	2
TTTATTAACATGGGTGT	17	2
TTTCATCGTGATGGGGA	17	2
TTTCATCGTGATGGGGATAG	20	2
TTTCATCGTGATGGGGATAGATCATTG	27	2
TTTCCACGGCTTCCTTGAACT	21	2
TTTCCACTGTGGGTATGGTAGG	22	2
TTTCTGACTATCACACAAGAA	21	2
TTTCTTGTACTTGATGATGTG	21	2
TTTGAAAATACGGGTTACA	19	2
TTTGAACTCGTAACTATTGAGGAA	24	2
TTTGAATTCAGGACGATGCCTT	22	2
TTTGATGGCCGGGGCAAAGGT	21	2
TTTGGATTGAAGGGAGCTCTC	21	2
TTTGGTAATGCAAGTGTTGC	20	2
TTTGTAAAACTCGAACTGGTGACC	24	2
TTTGTCTTCGGGGAGTACAACACT	24	2
TTTGTGGTTGTGGTTTGAA	19	2
TTTTACCCAACTCCACCCATCC	22	2
TTTTACTGATCGATC	15	2
TTTTAGAGGCATACGAGATTGTCT	24	2
TTTTCCCTACTCCACCCATCC	21	2
TTTTCCCTACTCCACCCATCCA	22	2
TTTTCCCTACTCCACCGACTACGAAA	26	2
TTTTCTGTCTCTGTCTTGGGC	21	2
TTTTGCTGTCTCTGTCTTGGC	21	2
TTTTTAGTTGAGGTGCACGCAAAT	24	2
TTTTTCAAATCGCCCCGCGGT	21	2
TTTTTCCCTTTGGTTATTGGTTTT	24	2
AAAAAAACATGTCACTC	17	1
AAAAAAACGCCGCAGATACATCCACTGGAT	30	1
AAAAAAATACCGTGACCTT	19	1
AAAAAACAGCAGGACGGTGGTCATGG	26	1
AAAAAACAGGACGGTGGTCATGGA	24	1
AAAAAAGAAAATGGCCAAGCCCTCGCGGTG	30	1
AAAAAAGAACGCAAGTTGCGCCCG	24	1
AAAAAAGTCCTCGTGTTGCACCCCT	25	1
AAAAAATGGTCCGGTGAAGTGTTCGGA	27	1
AAAAACCATGCTGCCA	16	1
AAAAACCGACTATCTAATCCAGGAGCT	27	1
AAAAACCGGATAGTTAGGAAG	21	1
AAAAACCTTGTGCCATCCATGA	22	1
AAAAACTCTCCCTCAAGGCTTCCAT	25	1
AAAAACTGGATTTCTTACTTGGATC	25	1
AAAAAGAATCTTGATGATGCTGCAT	25	1
AAAAAGCTGATCTTCATGGTT	21	1
AAAAAGGCTCGGTCAGGTTA	20	1
AAAAAGTGCTCTCCT	15	1
AAAAAGTGGAGACCCATTGGAGGATT	26	1
AAAAATACGCGACGGGGTATTGTAA	25	1
AAAAATAGTGGATCGTGC	18	1
AAAAATAGTTGGTGATCAGTTAACG	25	1
AAAAATCGGACCAGGCTTCATTCCCC	26	1
AAAAATCTCTAACTATAACTCA	22	1
AAAAATCTGAAGCTGTTGGGTGAC	24	1
AAAAATCTTTCCAACGCCTCCCATACC	27	1
AAAAATGGATTGAAGGGAGCTCT	23	1
AAAAATGGTCCCTTTTGTCC	20	1
AAAAATGGTCCGGTGAAGTGTTC	23	1
AAAAATTGCCGACCCCACCCATGCCAA	27	1
AAAAATTGGCATTCTGTCCACCTCC	25	1
AAAAATTGGGTGGTTTTGCACAAA	24	1
AAAACAAGAATCGACGCA	18	1
AAAACACAGCTGAGTCCCTAACGTG	25	1
AAAACAGAGGAATATACGAATAT	23	1
AAAACAGGGTTCATGCCAACATGGT	25	1
AAAACCAAAGTCCTC	15	1
AAAACCAGTTATCCTTTCTGTTT	23	1
AAAACCATGAAGATCAGCTT	20	1
AAAACCTGTAAATTGACGGGGCCCGCACA	29	1
AAAACGCCGCAGATACATCCAGGCAT	26	1
AAAACGCCGCAGATATCGTAGGCACCTGAA	30	1
AAAACGGGGTATTGTAAGTGGCAGA	25	1
AAAACGTGCCTCCGGTGCT	19	1
AAAACTTGATGATGCTGCAT	20	1
AAAAGCCGATCTTGATGTAAGTG	23	1
AAAAGCTCCGATTCGT	16	1
AAAAGCTCGTAGTTGGA	17	1
AAAAGCTGATCTTCATGG	18	1
AAAAGCTGATCTTCATGGTTT	21	1
AAAAGGAACTATGTAGTGTGCT	22	1
AAAAGGAAGACTCGGGTATGATAA	24	1
AAAAGGGATCGCATTGATC	19	1
AAAAGGTAGCCACAATTCTTACT	23	1
AAAAGGTGCGTGCCGCACTCACGA	24	1
AAAAGTAGGATGCTTACTAAGATG	24	1
AAAAGTCTCGACTCCTCCACCA	22	1
AAAAGTTTCTGATGCTT	17	1
AAAAGTTTGCTTTGAATCGATGT	23	1
AAAATACACTGCTTTGTCTTGCTAAA	26	1
AAAATAGTTGGTGATCAGTTAACG	24	1
AAAATATGATAATGGTTGTTTTTT	24	1
AAAATCGTGATGGGGATA	18	1
AAAATCTTGATGATGCTGCAT	21	1
AAAATGAAATCGGACCAGGCTTCATTCCCC	30	1
AAAATGAAGCTGCCAGCATGATCTGG	26	1
AAAATGAAGCTGCCAGCATGATCTTA	26	1
AAAATGCAAGGGCCAGGCGCACCCT	25	1
AAAATGCACGTAGGGTGGTAAGC	23	1
AAAATGGATGGCGCTGAA	18	1
AAAATGGATTGAAGGGAGCTCT	22	1
AAAATGGTCAGCCCTAAGCCTACT	24	1
AAAATTCAGTATAGCATGGTA	21	1
AAAATTGAAGGCCGAAGAGGGGAAA	25	1
AAAATTGACAGAAGATAGAGAGCAC	25	1
AAAATTGATGATGCTGCAT	19	1
AAAATTGCATGTTCGGTTGCCAAC	24	1
AAAATTGCTAATGATCTCATATGTAG	26	1
AAAATTGGGTGGTTTTGCACAAA	23	1
AAAATTTAGATACCCAAGACAA	22	1
AAACAAACAACCTCTTCACATGCT	24	1
AAACAAGTATTTCAAATGGGTTA	23	1
AAACACTCCACAGCTTTCTTGAACTT	26	1
AAACAGGCATCGTGGTGTCACG	22	1
AAACAGGTAGATCCCAGGGTTC	22	1
AAACCACGGGGCCGTAGTCCACCT	24	1
AAACCCAGTCGTAGAAGATGAGCTA	25	1
AAACCGCATGGGCCACCA	18	1
AAACCGGGCACTACGGTAAGACGTGA	26	1
AAACCGGTGTGTGGATC	17	1
AAACGACTCTCGGCAACGGA	20	1
AAACGCCGCAGATAC	15	1
AAACGCCGCAGATACATCCAATATTAT	27	1
AAACGGACCAGGCTTCATTCCCC	23	1
AAACGGACGAAGAGTTAAT	19	1
AAACGGGGTATTGTAAGTGGCAGA	24	1
AAACGGGTATTGTAAGTGGCAGA	23	1
AAACGGGTGACGGAGAATTAGGGTTCGA	28	1
AAACTCGACTCGGGAGTTGAACTG	24	1
AAACTCTCCCTCAAGGCTTCCAA	23	1
AAACTGGAAAGGGAAAGAGGCCTG	24	1
AAACTGGCGATGCGGGATGAACCGGA	26	1
AAACTGGTAGAGATTGACGTGTT	23	1
AAACTTCGGGATGAGTGTTTGTGCA	25	1
AAACTTGCTGCTTTCTTGCGCGGATGAA	28	1
AAACTTGGATGTCGGTTTGGATG	23	1
AAACTTTAATAGATGGATGGATACT	25	1
AAAGAAAACCTGAAA	15	1
AAAGAAAAGTGGATC	15	1
AAAGAAAGTCATTAT	15	1
AAAGAAATTTGGGCTGCCTTGGA	23	1
AAAGAACGCCACCCACTCGCTGGTGCA	27	1
AAAGAAGCCATCAAGACAAGGTT	23	1
AAAGAAGCTGCCAGCATGATCTTA	24	1
AAAGAATCTTGATGAATGCTGCAT	24	1
AAAGACCCTTTGATTTAGCATGT	23	1
AAAGACTTATGGCCAGTCCGC	21	1
AAAGACTTGTTCCCTTCCTCTGC	23	1
AAAGAGGACAGTGTCAGGCGGGGA	24	1
AAAGAGGCTGAATGAATGGG	20	1
AAAGATCTAGTTGGCTC	17	1
AAAGATGTGGGGACATATCAGTGG	24	1
AAAGATGTTAGGCATGTGCCT	21	1
AAAGATTGAATGGTCCGGTG	20	1
AAAGATTGTAGGTAAAGATGATGAT	25	1
AAAGCCCCATGTCGCTCCGATTCGT	25	1
AAAGCGAGATACTTGGTGTGAA	22	1
AAAGCGTGCACATAAAGGGTCGAAC	25	1
AAAGCTCCCTGTATGCCA	18	1
AAAGCTCCTTGAAGTCCAATAGT	23	1
AAAGCTGATCTTCATGGTTT	20	1
AAAGCTGGAAGATGGTA	17	1
AAAGGAAGGCCAGAAAAAATGTTTT	25	1
AAAGGACTTAGGCAGCTTTGC	21	1
AAAGGCAACCTGAAAGAAATGAG	23	1
AAAGGGCTTAGATATTGCATATCA	24	1
AAAGGGGCGCCGGAGAGGGTGAG	23	1
AAAGGGGGCGCCGGAGNGGGTGA	23	1
AAAGGGTATAGAGAACACTGC	21	1
AAAGGTAGGACGGCGCGGCTGCTT	24	1
AAAGGTGGCCAAAGTCCAAGTTTCAA	26	1
AAAGTACTTGAGCTCGATAGT	21	1
AAAGTCAAAACTCCATAACAATTT	24	1
AAAGTCGGGGCAAGCGC	17	1
AAAGTGATGGGGATAGATCATTGCAA	26	1
AAAGTGGAGAATGAGTTTTGATG	23	1
AAAGTGTTGTCAGCTGATGTTAGTT	25	1
AAAGTGTTTTTAGATCACGTTGGT	24	1
AAAGTTATTAGTTCGAGTGCTACA	24	1
AAAGTTGTGGTTATTTGTCTCAGC	24	1
AAAGTTGTTCAGGGCCAAAATAAA	24	1
AAAGTTTCCCCCGGATGCGCACCA	24	1
AAATAAAAGCCTGGGACAA	19	1
AAATAAACAGTATCCATCCATCTA	24	1
AAATAAAGCTGATCTTCATGGTTT	24	1
AAATAAAGTCAGGCATATGGGCCT	24	1
AAATAACAGGTAGATCCCAGGGTT	24	1
AAATAATATCAGTTAAGCTA	20	1
AAATAATGCTTCATTCTCACAA	22	1
AAATACCGATTGAATGGTCCGGTGAAA	27	1
AAATACCTCTCATGCCAA	18	1
AAATACGCGACGGGGTATTGTA	22	1
AAATAGATAGGGATG	15	1
AAATAGGTAGGACGGCGCGGCTGCTT	26	1
AAATAGTCGTCCATTCCTCA	20	1
AAATATATTGATTAACTGCCT	21	1
AAATATGATAATGGTTGTTTTT	22	1
AAATATGCCCCATATTGATCATCC	24	1
AAATATTGTATTGCTTATCTACTGTAA	27	1
AAATCAGCCCCATGTCGCTCCGATTCGT	28	1
AAATCCAGTATGCTTAAGAATGAG	24	1
AAATCCTACTGACGTCCCGCCGGT	24	1
AAATCGCAAGTGAAATACCTCTACCT	26	1
AAATCGTAATGCTTCATTCTCACAA	25	1
AAATCGTGGCTGGACCCTGGC	21	1
AAATGAAGCTGCCAGCATGATCTGG	25	1
AAATGAAGCTGCCAGCATGATCTT	24	1
AAATGAAGCTGCCAGCATGATCTTA	25	1
AAATGACATGTTGATGAATTGCCA	24	1
AAATGATCTGGCAAA	15	1
AAATGATTAGAGGCATCGGGGGCGC	25	1
AAATGATTCAAAGGTTCTTATTTG	24	1
AAATGCATGCTGATAAAGTAAGTGC	25	1
AAATGCCCAGCTTGAGAA	18	1
AAATGCGACTTCTGTCCAGAA	21	1
AAATGGGCAAGGGTGGA	17	1
AAATGGTCAGGTTAACAGTTATGCT	25	1
AAATGGTCCGGTGAAGTGTTCGGA	24	1
AAATGTAGTTCTGCAAGCATATGG	24	1
AAATGTGATGGGGATAGA	18	1
AAATGTGATGGTGAGGGTAGC	21	1
AAATGTGGTCGTATGATGGG	20	1
AAATGTTCACTAATGCCAAAGTCA	24	1
AAATGTTCTACACCGTTTGAGGATGA	26	1
AAATGTTTTAGAAGATGCTTAGGA	24	1
AAATTACATCCCGAAGCATCCAAA	24	1
AAATTACTGTGAGGACGAGCTTGGAA	26	1
AAATTAGATTCACGCACAAACTCG	24	1
AAATTCATTCCTCTTCCTAAAATGG	25	1
AAATTCCACAGCTTTCTTGAACTG	24	1
AAATTCCCTCTTCCTAAAATGGA	23	1
AAATTCCTCTTCCTAAAAATGGA	23	1
AAATTGGACCATCACTTTT	19	1
AAATTGGCATTCTGTCCACCTCC	23	1
AAATTGTTGGTCTTCAACGAG	21	1
AAATTGTTGGTCTTCAACGAGGAA	24	1
AACAAACAGGACCTTATCTAGTCA	24	1
AACAAAGATACAGTTGCTCTATTC	24	1
AACAACACAGGAAAGTTTGGAAAGTGG	27	1
AACAACAGGTTCCCCCGGTCTAAAGTCGTA	30	1
AACAACCTCATGTGAACAG	19	1
AACAAGAGTGACATCATGAC	20	1
AACAAGGCAAGACCAGCAATGTCA	24	1
AACAAGGCAGACGCTGCTG	19	1
AACAAGGGAAATACAGAGCGCA	22	1
AACAATAGCACCAGAGCTTGTAGCC	25	1
AACAATATTTTCGGGTTCAGGAAC	24	1
AACACAAGCAATCTAGTTGGCTC	23	1
AACACCGCCCGTCGCTCCTACCGATTGAA	29	1
AACACCTCACCACTGAAAGGATCTGGCAA	29	1
AACACGATGCTGCATCCAAAGAGA	24	1
AACAGAAGTCGCATTTGTGGTCCT	24	1
AACAGAGGCACAGTATATGACTGC	24	1
AACAGCTGGTGGTTGTAAGTGGTGG	25	1
AACAGGAATTGGAGTAG	17	1
AACAGGCAGGAAAATTCGTTT	21	1
AACAGTACAACCCCGAAACGGCAC	24	1
AACATAAGCTATTTGACTAA	20	1
AACATAAGGTATTATAGGTCTGTGC	25	1
AACATATCCAACTCCTGGCATC	22	1
AACATCTGAAAGAGTCTGGTAATTGGA	27	1
AACATGACTGTTCTAGGCGGG	21	1
AACATGGGTGTCCGGATCAG	20	1
AACATGGTACGCGCAAGC	18	1
AACATGTCGCTCCGATTCGT	20	1
AACATTATTTCTAAAGTTTCCTGG	24	1
AACCAAGAGGCTCGAGTAAAACTTGAT	27	1
AACCAAGTTGTGAGCAATCTGAAT	24	1
AACCATCCTGAATCCTTAA	19	1
AACCATGAGGTAAGTTGACATGACCA	26	1
AACCCAGCACCCCTCATATTTTGC	24	1
AACCCATTTGGACAGCGTAGGTCG	24	1
AACCCCAACCATTTCGCCAACTCAGAC	27	1
AACCCGTAAAACATGTGACCCGAGT	25	1
AACCGCATGGGCCACCA	17	1
AACCGGAAGGCCGGGTTACGGTGCCCAA	28	1
AACCGGTGTGTGGATC	16	1
AACCGNTTGAATGGTCCGGTGAA	23	1
AACCGNTTGAATGGTCCGTGAA	22	1
AACCGTAAACTATGCCGACTACG	23	1
AACCTATGTTGATGGTTGGTGCAA	24	1
AACCTCACATGCGCCTCCTGAAGAG	25	1
AACCTCCTGCACTGGCCAGTTTGGACA	27	1
AACCTCCTGGGAAGTCCTCGTGTTGCACCC	30	1
AACCTGAAATTCCACAGCTTTCTTGAACTG	30	1
AACCTGCGGAAGGATCAATTG	21	1
AACCTGGTTTGGCTTAGTGGA	21	1
AACCTGTATATATGTTCTCCTCTT	24	1
AACGACTCTCGGCAACGGATA	21	1
AACGACTCTCGGCAACGGATATC	23	1
AACGACTCTCGGCAACGGATATCT	24	1
AACGACTCTCGGCAACGGATATCTCG	26	1
AACGATGGTATTGTCAAGGTTATGG	25	1
AACGCCGCAGATACATCCAGAAT	23	1
AACGCCGCAGATACATCCATCGTATA	26	1
AACGCTTGGTGCAGGTCGGGAA	22	1
AACGGACCAGGCTACATTCCCC	22	1
AACGGTTCACTGTCTTCTCCTAAA	24	1
AACGTCTGCCTGGGTGTCA	19	1
AACGTCTGGATTTCATTGGTGTCC	24	1
AACGTGGTGCCGAAAGATTTTCGGA	25	1
AACGTTTGAAGGCCGAAGAGGGGAAAGGT	29	1
AACNCTAATTTATCTCAATGTTTA	24	1
AACTACTCCACCCATCCC	18	1
AACTAGAGCGAATTGGAACCGGT	23	1
AACTAGAGCGAATTGGAACCGGTC	24	1
AACTATCAGCTCATTTGGGTA	21	1
AACTATCGTAGGCACCTGAA	20	1
AACTCACCTGCCGAATCAACTAGCCCCGAA	30	1
AACTCGCGTTGACTACGTCCCTG	23	1
AACTCGTAAACTGGATCATTGACT	24	1
AACTCTCCCTCAAGGCTTCCAA	22	1
AACTGAAAAAAGATACACGCAAGTT	25	1
AACTGAAATGCGGAAGGATCATTG	24	1
AACTGAAATTCCACAGCTTTCTTGAACTG	29	1
AACTGCATGTGCCAC	15	1
AACTGCCAGCATGATCTGG	19	1
AACTGCTAGCCTTCTGTGCATGGT	24	1
AACTGCTGGTGCGGATGGCAAT	22	1
AACTGGACCAGGCTTCATTCCCC	23	1
AACTGGCGATGCGGGATGAACCGGAA	26	1
AACTGGTCCGGTCTAGGTTTAATAAC	26	1
AACTGTATGAGCTATGTCCGGCCT	24	1
AACTGTGGTCGCCAA	15	1
AACTTCAAGTGTGAAGGCGGCTG	23	1
AACTTCAGGGCCCGTGAGAC	20	1
AACTTCCAGTGTCTATGGTCC	21	1
AACTTTAAATAGGTA	15	1
AACTTTCCAACGCCTCCCATACC	23	1
AACTTTGAAGGCCGAAGAGGGAAAGGT	27	1
AACTTTGAAGGCCGAAGAGGGGAA	24	1
AACTTTGAGGACTGAAGTGGGGAAA	25	1
AACTTTTCCCTACTCCACCCATTT	24	1
AAGAAAACATTCGGTCAATGTTC	23	1
AAGAAAAGAATCTTGATGATGCTGCAT	27	1
AAGAAAAGTTTCATTCATTATCTTAGTTTT	30	1
AAGAAAATAGCCAGCACC	18	1
AAGAAAATCGTGATGGGGATAGA	23	1
AAGAAACACCATTCCTCCGTGAGAGATGCC	30	1
AAGAAACTCTCCCTCAAGGCTTCCAA	26	1
AAGAAAGAGACAGCTCATAA	20	1
AAGAAAGATAGAGAGCAC	18	1
AAGAAAGCAATAGGTGTCA	19	1
AAGAAAGGACCAGGCTTCATTCCCC	25	1
AAGAAAGTTTAAGGACTCCAA	21	1
AAGAAATGGTCTGAACCGGTCAG	23	1
AAGAAATTCCACAGCTTTCTTGAACTG	27	1
AAGAAATTCGATGGTAGGATAGAGGCCTA	29	1
AAGAAATTCTGTTTGCTTTCGAG	23	1
AAGAAATTGCTTTTCTTGTGATCTCAGG	28	1
AAGAAATTTTCCCAACTCCACCCATCCC	28	1
AAGAACTTCGTTGTCTGTTCGACCTTG	27	1
AAGAAGGAATATTTGCTCAAGATATT	26	1
AAGAATACTTGATGATGCTGCAT	23	1
AAGAATGCCCAAATACTTTGTAAA	24	1
AAGAATGGTTCATGGATG	18	1
AAGACAAAATTAAGTTCA	18	1
AAGACACCTTTCACTAGCA	19	1
AAGACAGCAGGACGGTGGTCA	21	1
AAGACGATGATGTGGCATAAAAT	23	1
AAGACGATGCGGGGATGAACCGGAA	25	1
AAGAGATAAAGGATCAAGTACAAT	24	1
AAGAGCCGCGCGGGCCGCCTTGA	23	1
AAGAGGATGTCAGGGATGGTGTTA	24	1
AAGAGTTAATTAGCAATTA	19	1
AAGATATTGCTCTTGCTTCTTCC	23	1
AAGATCGATTAGGACGGGCTACCA	24	1
AAGATGAGATGCCAATTGC	19	1
AAGATGGTCAAACTGGGTATTT	22	1
AAGATTAGTGTCCTGTAAA	19	1
AAGATTCAGCCCCATGTCGCTCCGATTCGT	30	1
AAGATTCAGGTAGTCTTCTGGTT	23	1
AAGATTGAAGTTTGTACT	18	1
AAGCAAACAACGATGACACCTGT	23	1
AAGCAACAGCATCAAAG	17	1
AAGCAGAAAAGGACTAGGGGTGT	23	1
AAGCAGACACCCCAACCCTCA	21	1
AAGCAGCATGAAGATGGCAAGTATA	25	1
AAGCAGTTTCGTTGATGATTTCTG	24	1
AAGCATCAGGCCTTGGACCCACCGCT	26	1
AAGCATGGTACATGAGTTAAA	21	1
AAGCATGTGAACCTAGGTTGATAA	24	1
AAGCCATTGACTGGGTGCAAACGG	24	1
AAGCCCCATGTCGCTCCGATTCG	23	1
AAGCCCCATGTCGCTCCGATTCGT	24	1
AAGCCCCATGTCGCTCCGATTGAA	24	1
AAGCCTGATGACATGGATGATGCA	24	1
AAGCCTTAGGTGCCAAAG	18	1
AAGCCTTGCGGTGATATCGTAGGCACCTGA	30	1
AAGCCTTGTGGTTGCTTATATGAT	24	1
AAGCGAGATACTTGGTGTGAA	21	1
AAGCGTGTCCATCTTAAGGGGTTC	24	1
AAGCTAATAGATCCCGCGTTAGGA	24	1
AAGCTATTGATGTTCCTC	18	1
AAGCTCAGGAGGGATAGCGCC	21	1
AAGCTCGCTTTGACTACGTCCCTGCC	26	1
AAGCTGCCAGCATGATCTTA	20	1
AAGCTGTGCCGTAGCGATGGTTG	23	1
AAGCTTGGGTGATCCATGACCAG	23	1
AAGGAAGGCTAGCTATATGCTTA	23	1
AAGGAGACTAGTTATGTAAGGGGAA	25	1
AAGGAGAGGAGTGGCTGAAATTG	23	1
AAGGAGCCCAACTAGCGTGCATGAGAA	27	1
AAGGAGTATGGTATTACAGCTCCT	24	1
AAGGAGTGTCTATCTTGTAAGGAC	24	1
AAGGATTAGTCAAGATGCGTGTAA	24	1
AAGGATTGAGTCGAGAAGCT	20	1
AAGGCAACGAGGTTAACG	18	1
AAGGCACAACCCTAGCAGCGAGGCT	25	1
[truncated: 4,340 more rows]
