# Supplementary material for: Conservation and divergence of microRNAs in Populus
Source: BMC Genomics. 2007 Dec 31;8:481. doi: 10.1186/1471-2164-8-481 (PMC2270843; doi:10.1186/1471-2164-8-481)
Supplement: Additional File 2 — Small RNA sequences identified from vegetative buds. The length of each sequence and its occurrence were indicated. [file 1471-2164-8-481-S2.txt]

Sequence	Length	Count
TCGGACCAGGCTTCATTCCCC	21	161
TTACAGTGCCCATTGATTAAG	21	146
TTTGGATTGAAGGGAGCTCT	20	111
TTTGGATTGAAGGGAGCTCTA	21	107
TGAAGCTGCCAGCATGATCTTA	22	93
TTCGTTGTCTGTTCGACCTTG	21	80
TTCCACAGCTTTCTTGAACTG	21	79
TTCAATGGCTCGGTCAGGTTA	21	77
TGCCTGGCTCCCTGTATGCCA	21	66
TGAAGCTGCCAGCATGATCTG	21	65
CTTGATGATGCTGCAT	16	63
TCCACATTCGGTCAATGTTCC	21	63
TGAAGCTGCCAGCATGATCTGG	22	58
AGAATCTTGATGATGCTGCAT	21	56
CCACGGTCGTGAACT	15	56
CCCACTGTTCTGGCGATGGGAAC	23	53
GGAAGTTGCGAACCAG	16	52
TTGGATTGAAGGGAGCTCT	19	51
TTCATTCCTCTTCCTAAAATGG	22	48
ACTCTCCCTCAAGGCTTCCA	20	42
TCTTTCCAACGCCTCCCATACC	22	40
TCGTAATGCTTCATTCTCACAA	22	39
CTGGAAAGGCAACAATAAACC	21	38
TCTTGATGATGCTGCAT	17	37
TTGCCGACCCCACCCATGCCAA	22	37
TAGCCAAGGACGACTAGCCTA	21	35
TTTTCCCTACTCCACCCATCCC	22	35
ATGTCGCTCCGATTCGT	17	33
TCATACAGATTGTTATGAAC	20	33
GGGCATGAGGTAGCTTAGCTAATA	24	32
TCTCGGACCAGGCTTCATTCC	21	32
AGCGAACCGGGAACAGCCCAGC	22	31
TCATTTTTGCGTGCAATGATCC	22	31
CGGACCAGGCTTCATTCCCC	20	30
TCGTAGCACCTGGTATCGTAGGCACCTGAA	30	29
TCCAAAGGGATCGCATTGATCT	22	28
TTCCAAAGGGATCGCATTGATC	22	28
TGTCGCTCCGATTCGT	16	26
CTCGAGGCGAATCTCAAACTG	21	24
TGTGTTCTCAGGTCGCCCCTA	21	24
TTCTCTTAAATGCAAGTATGAATT	24	23
CATGTCGCTCCGATTCGT	18	22
TCGAACGACTCTCGGCAA	18	22
TCGGACCAGGCTTCATTCCC	20	22
TGTCGCATCGATTCGT	16	22
CCAGTGTGGTCGCCA	15	21
GCAAGGGCCAGGCGCACCCT	20	21
GGTGTGCATTGGTCGGCT	18	21
TCGCAAGTTGGAGGCCTGGCC	21	21
TGCGGAAGGATCATTG	16	21
CCGCCTGCGACGTCG	15	20
TCCAAAGGGATCGCATTGATC	21	20
GCGACCCCAGGTCAGGCGGGACTA	24	19
TGGAGAAGCAGGGCACGTGCA	21	19
ACTCTCCCTCAAGGCTTCCAA	21	18
CAGTGCCGCGATAGT	15	18
GTGTCGCACCGATTCGT	17	18
TGGATTGAAGGGAGCTCT	18	18
TGGCTGAATTTAGCCAAGGTGGAAA	25	18
ATTCATTCCTCTTCCTAAAATGG	23	17
CAAGGGTTGCCGATCCTCC	19	17
CTGAAGCACAAAAGATA	17	17
CTTTCGTATGGTGTTGC	17	17
GAGAACGCTTCGGTCCGTCGG	21	17
TCGCTTGGTGCAGGTCGGGAA	21	17
TTGGATTGAAGGGAGCTCTA	20	17
TTTTCCCAACTCCACCCATCCC	22	17
CTACGTCCCTGCCCTTTGTACACA	24	16
TCAAGTATTTCAAATGGGTTA	21	16
TCCCCCTCTCCTCTCACTCACTCT	24	16
ATCTTGATGATGCTGCAT	18	15
TGACTGAAACTACTGCCTGA	20	15
GGATTGAAGGGAGCTCTA	18	14
GTGACATACTTGTTGAAT	18	14
TGAATGCGGTTCTACCATGGC	21	14
TTTCCATGTGCTAAGT	16	14
AATGCTTCATTCTCACAA	18	13
ATGTTGATGAATTGCCA	17	13
CAGCCCCATGTCGCTCCGATTCGT	24	13
CCAAACCAACTTCGCTCTCCA	21	13
TCAACCAAGCAACCTAAACAAAA	23	13
TCTACTGCATCTTGTTGGCTT	21	13
TGACATGTTGATGAATTGCCA	21	13
CGTGTCGCACCGATTCGT	18	12
GTTCTTTATGCTCTGGTGCAG	21	12
TCCTTTGCAGACGACTTAAATAAA	24	12
TTACCAATACCTCTCATGCCAA	22	12
TTAGCTATGGCAGACTCATACA	22	12
CGGGCTTCCTCCCTCTCT	18	11
GAATCTTGATGATGCTGCAT	20	11
GTCCTCGTGTTGCATCCCT	19	11
TCTGTGAGGTGCTTACTTCGTAAA	24	11
TGGGAAGTCCTCGTG	15	11
AGCCGGGTTACGGTGCCCAA	20	10
AGGCCTACCATGGTGGTGACGGGTGA	26	10
AGGTGTCTTTCATGATGGTAGTAT	24	10
AGTCCCATTGCCGACCTGC	19	10
CACAAGCGATCTAGTTGGCTC	21	10
CACATTCGGTCAACGTTCGAG	21	10
CATGTTGATGAATTGCCA	18	10
CCCTTAGCAATGGTTTGGGCA	21	10
CCGTCCGATTGCCGACCTGCAG	22	10
CTGCCAGCATGATCTGG	17	10
CTGGCGATGCGGGATGAACCGGA	23	10
GAGGGCGCGGCGGTCGCTGCAAA	23	10
GGACGGTGGTCATGGAA	17	10
GTGATTCACATGGGCCTCCTC	21	10
TCAAAATTGCATGTTCGGTTGCC	23	10
TGAGCTGCGGACCGGTTGTTGCCAC	25	10
TGAGTTTGTAGGAATTCGGA	20	10
TTTCACAGCCGGAAACGGAACCAG	24	10
CCTCCGGTGCTGTTACTTTGA	21	9
CTAAACGACTCTCGGCAACGGATA	24	9
CTGAAATCGGACCAGGCTTCATTCCCC	27	9
CTGAAATTCCACAGCTTTCTTGAACTG	27	9
GCAAACATGTACCTATTAAAGCAC	24	9
GCTGGAGCTCGGTGCGA	17	9
GGATTGAAGGGAGCTCT	17	9
GGCACGTGCCGTTGGCCA	18	9
GGGGGCGACTCGGTTT	16	9
GTAATCCGTGTCACAGGTTTGGT	23	9
TAGACACAGGAGCCAGTATGTG	22	9
TAGGATGGGTGACCTCCTGG	20	9
TCGAACGACTCTCGGCAACGG	21	9
TCGAAGGACATCACCTTCACA	21	9
TCGATAAACCTCTGCATCCAG	21	9
TCTTGCTCAGATGAGTGTTC	20	9
TGAAGCTGCCAGCATGATCTAA	22	9
TGGAATATGAGAGATG	16	9
TGTCCGGACTAGTTTACACGCACT	24	9
TTACTTAAGTACGATAAAC	19	9
TTCAGCCCCATGTCGCTCCGATTCGT	26	9
ATTCCAAAGGGATCGCATTGATC	23	8
ATTCGTTGTCTGTTCGACCTTG	22	8
ATTGAAGGGAGCTCTA	16	8
CCTGGGAAGTCCTCGTGCTGCACCCCT	27	8
CGTGCTTGGGCGAGA	15	8
CTTTCCAACGCCTCCCATACC	21	8
GATTCAGCCCCATGTCGCTCCGATTCGT	28	8
GCGCCTGCTGCCTTCC	16	8
GCTGCCAGCATGATCTGG	18	8
GTTGGGCCACTTAGATTACGT	21	8
TACAGTGCCCATTGATTAAG	20	8
TAGCCAAGGACGACTTGCCTA	21	8
TATCTCGGCTCTCGCATCGATGA	23	8
TCCCGTCGTTCGCCCCA	17	8
TCGCGGGGTGTTGTAGACGCC	21	8
TCGGACCAGGCTTCATTCCTT	21	8
TGAAGCTGCCAGCATGATCTA	21	8
TGAAGCTGCCAGCATGATCTT	21	8
TTGACAAAAACCATGCTGCCA	21	8
TTGACAGAAGATAGAGAGCAC	21	8
AACCACTTGGGCATGCCTTTGA	22	7
AAGGATGATGGGCAAGCCAATGCA	24	7
AGACACCCACACACACGTATA	21	7
ATCGGACCAGGCTTCATTCCCC	22	7
CAATGGCTCGGTCAGGTTA	19	7
CACAGCTTTCTTGAACTG	18	7
CATACTTGTCCTTGAAAAC	19	7
CCCCATGTCGCTCCGATTCGT	21	7
CCGCCTGCGACGTCGCGA	18	7
CCTGAAACCGTCAGCCGTTGCTCGC	25	7
CCTGAAATCGCGTTCGAGTTCTA	23	7
CGGGTGACGGAGAATTAGGGTTCGA	25	7
CTCATTGAAAGCACCA	16	7
CTCGGACCAGGCTTCATTCC	20	7
CTGTTGTCGTCTTATTGAGTG	21	7
GAAACTCTCAGGCGTCGCCA	20	7
GAAAGAAATTCTGTCTCCGTCATCTCCTAC	30	7
GCAGGACGGTGGTCATGGA	19	7
GCGACCCCAGGTCAGGC	17	7
GGAGCTCGCGTGCGAGT	17	7
GGGAAGTCCTCGTGTTGCACCCCT	24	7
TCTTGCCTACTCCTCCCATTCC	22	7
TCTTGGTCTGGTTGGCTAGTAT	22	7
TGCATTTTGAGTTTTGAACTGGAA	24	7
TGCCAGCATGATCTGG	16	7
TGCCGACCCCACCCATGCCAA	21	7
TGGACCATCAATTGGGGTTCGA	22	7
TGGGAAGTCCTCGTGTTGCACCCCT	25	7
TGGTACGGCAGGGTCCGGGCA	21	7
TTGACGAAATGTGACGACTAC	21	7
TTGGCATTCTGTCCACCTCC	20	7
TTGTCGCTTGAACCATGTTGA	21	7
ACTGAAACTCCCAATGCCACCCATTCCTA	29	6
ACTGTCCTTAAAAGTGTGGTTGTG	24	6
AGATTCAGCCCCGTG	15	6
ATGTTGCTCCGATTCGTA	18	6
CATTCCTCTTCCTAAAATGG	20	6
CCGTGCCACGCTGTGTGCATC	21	6
CCTACCGATTGAATGGTCCGGTGA	24	6
CCTGAAACTGACATGAGT	18	6
CTGGGCAGCAACACCA	16	6
CTTCCTCTTGTGGTCA	16	6
CTTGCTGCCACGATCCACTGA	21	6
GAAAAGAATCTTGATGATGCTGCAT	25	6
GAAATCGGACCAGGCTTCATTCCCC	25	6
GCAAACAACGATGAC	15	6
GCGACCCCAGGTCAGGCGGGACT	23	6
GCGATGCGGGATGAACCGGA	20	6
GGAATCTTGATGATGCTGCAT	21	6
GGACCAGGCTTCATTCCCC	19	6
GGATGCGATCATACCAGCACTAAT	24	6
GTAACGGTTGTTTATATG	18	6
GTTGACAGAAGATAGAGAGCAC	22	6
TAACAAGGAGGTGATTGGTAC	21	6
TCAACTGGGGTGGAACATGCA	21	6
TCATCTTCATGCTGCTTACGT	21	6
TCTCTTTTGACTAGAGCTG	19	6
TGAACCGGAAGCCGGGTTACGGTGCCCAA	29	6
TGCATTGCCTTATCAACCTTA	21	6
TGCCTGGCTCCCTGAATGCCA	21	6
TGGCTCTCCTCGGAATCCCCGAC	23	6
TGTCTCCACTACTTAACAATCTCCCA	26	6
TTACCCAATCCTGACACGGGGA	22	6
TTCCACAGCTTTCTTGAACTGC	22	6
TTCCCTACTCCACCCATCCCATA	23	6
TTGCAATTGTTGGTCTTCAACGAGG	25	6
TTGCAATTGTTGGTCTTCAACGAGGA	26	6
TTTCCAACGCCTCCCATACC	20	6
TTTCCCTACTCCACCCATCCC	21	6
TTTGGCTGTCTAACCTATGCTAC	23	6
TTTTAGGTGTCTTGCCCACA	20	6
AAATGGTCGAGGGCACGTCTGCCT	24	5
AACCATCGAGTTTTTGAACGCAAG	24	5
AATACGTTCAGCTACCGTGT	20	5
ACAGAGTAGCTTCTTTGGCCATTAATTT	28	5
ACTAGGTAGGACAGCGTGGCTGCTTCG	27	5
ACTTGATGATGCTGCAT	17	5
ACTTGGTCTTTCTAGTGTGATTGC	24	5
AGAATCTCGATGATGCTGCAT	21	5
AGAATCTTGATGATGCTGCA	20	5
AGGGGCGCCGGAGAGGGTGA	20	5
AGGTAATTATGTCTTAGATTCGTG	24	5
AGGTGTCATCGTTGCTTGCCG	21	5
ATGAAAGGCCTACCATGGTGGTGACGGGTG	30	5
ATGCGATACTTGGTGTGAA	19	5
ATGGGCCTGGCGCCACCC	18	5
ATTCCACAGCTTTCTTGAACTG	22	5
ATTGCAAGGGCCAGGCGCACCCT	23	5
CAAAGTCCCATCACCTTAATGC	22	5
CAAGAGTATAGCATGAATCTGGCAT	25	5
CAAGCATATGCAGATCATGC	20	5
CACAGCGTGAGGCTGGTCCCA	21	5
CAGCAGGACGGTGGTCATGGAA	22	5
CCATGTTGGATACTTGCTTGC	21	5
CCCCGCTTGCATCGAGTGAAC	21	5
CCTGAAATGGATGGCGCTG	19	5
CGGCCAGCGGTCTCCCCAT	19	5
CGTAATGCTTCATTCTCACAA	21	5
CGTCTGCCTGGGTGTCA	17	5
CTAAACGACTCTCGGCAACGGATAT	25	5
CTCACCTGCCGAATCAACTAGCCCCGAA	28	5
CTCCCTCAAGGCTTCCA	17	5
CTCTCAGGCGTCGCCA	16	5
CTGAAAATGCGATACTTGGTGTGA	24	5
CTGAAACCTGCGGAAGGATCATTG	24	5
CTGAAATTCAATGGCTCGGTCAGGTTA	27	5
CTGAAATTTTCCCTACTCCACCCATCCC	28	5
CTTGATGATGTTGCAT	16	5
GAAAGACTCTTGTACTGCGGTGTG	24	5
GAAAGTTGATCTTGTCCA	18	5
GAAGCTGCCAGCATGATCTGG	21	5
GACAGAAGAGAGTGAGCAC	19	5
GACATCCCATGGTTAGGAGAC	21	5
GACCTGCATAGGCCACCA	18	5
GAGGAGGTCGACACCTTATC	20	5
GAGGTTGAAGATGATGAA	18	5
GATTCAGCCCCATGTCGCTCCGATTCG	27	5
GCAGGACGGTGGTCATGGAA	20	5
GGGCACGTCTGCCTGGGTGTC	21	5
GGGTGTTGGTCGATTAAGA	19	5
GTCGAGATGCACGCAAACTGGTCC	24	5
GTTGATGAATTGCCA	15	5
GTTTCCCACAGGATAGCTGGAGCT	24	5
TAAAACTGGACCCATTACTTTA	22	5
TAAACGACTCTCGGCAACGGATATCTC	27	5
TAAGAAAAAATGTGTGCGA	19	5
TACGTCCCTGCCCTTTG	17	5
TAGGGTGTCAAGAATTGATGTTTG	24	5
TAGGTGAACCTGCGGAAGGATCATTG	26	5
TAGTTATTTAGTTGATTTTGGAAG	24	5
TATCAAATCGTAAACCGTATCATT	24	5
TCAATATATGTGTCCAACAAG	21	5
TCACCTGCCGAATCAACTAGCC	22	5
TCCAAAGGGACCGCATTGATCT	22	5
TCCAAAGGGATCGCATTGATT	21	5
TCCACCTTCACCACCACCAC	20	5
TCGAGAGCTCCAAGTGGGCCA	21	5
TCGTGCGTGCATGGTCGCTAACTCT	25	5
TCGTGTTGCATCCCT	15	5
TGAAGCTGCCAGCATGATCTGA	22	5
TGAGCAGCCAGAGATGTCGAC	21	5
TGGATTGAGGCTTGCACTGGTGGC	24	5
TGTTTTGGTAATGCAAGTGTT	21	5
TTCAATGGCTCGGTCAGGCAA	21	5
TTCCAAAGGGATCGCATTGAT	21	5
TTCCGTCCAAGGCTAAA	17	5
TTGAATGGTCCGGTGAA	17	5
TTGTGCTGCTCATTGCATCA	20	5
TTTCCCAACTCCACCCATCCC	21	5
TTTCCTTATATAAGGTTGACATT	23	5
AAACGACGACACGTCAATGCTTGC	24	4
AAGCTGCAGTATGGCTTCTGA	21	4
AAGGACCAGGCTTCATTCCCC	21	4
AAGGATTCCAACCCGAGTTTTTGC	24	4
AATACGTGGTTCGGCAACTTGCC	23	4
AATCGCCTATAAAAATTCTGTGCA	24	4
AATCTTGATGATGCTGCAT	19	4
ACCGAAATGACATGTTGATGAATTGCCA	28	4
ACCGGGAAATGCCCAGCTTGAGAA	24	4
ACCTTGATGATGCTGCAT	18	4
ACTGAGATTCAGCCCCATGTCGCTCCGA	28	4
AGACTTTTAGGTGACCCAATGGCC	24	4
AGATTGTTACTGAAGA	16	4
AGCTCCCTCAAGGCTTCCA	19	4
AGGCCGAAGAGGGGAAAGGTT	21	4
ATCCTCATGTCCTTATGGTCACCA	24	4
ATCGTGATGGGGATAGATCATTG	23	4
ATGAAAAAGAAGTTGATGGCACGTACCAA	29	4
ATGAGTCTCAAGGAGGATTAG	21	4
ATGCAAACAACAACCCGTGTGTCA	24	4
ATTACCAAGCCCAGG	15	4
ATTCGGATTGAAGGGAGCTCTA	22	4
ATTGCAAGGGCCAGGCGCACCCTC	24	4
ATTGGATTGAAGGGAGCTCT	20	4
ATTGGTGCATATATCGGA	18	4
CAAAAATTAAAGTTGTTAGGGAGC	24	4
CAAAGGGTGTTGGTCGATTAAGACAGCA	28	4
CAACCACTACTTGCTATCCTTGGC	24	4
CAAGGCAAGGCTAGCAATGTA	21	4
CAAGGGCCAGGCGCACCCT	19	4
CAATCCTGACACGGGGAGGTAGTGA	25	4
CACAATGTAAAGGTTGCAGGAAGA	24	4
CACATTCGGTCAATGTTCC	19	4
CACTAGTGGACTGCAAAGAGGC	22	4
CATAGTAAGGATCGACAG	18	4
CATGCGCCTAATTTTCA	17	4
CCAAATTGAGAGACCAAACTGAA	23	4
CCAATGACTACTCATGATTC	20	4
CCACAAGCCCACGCTACCAGGCTAT	25	4
CCGATTGAATGGTCCGGTGA	20	4
CCGCCTCAGGTGTGCA	16	4
CCGCCTTTGAAAATGACGGTATTG	24	4
CCTGATGACCATAGCGAG	18	4
CCTGCTACACTTGTCAATAATGGT	24	4
CCTGTGCTATAGGTGCGCACTTAC	24	4
CGAAAAGAGCCTATCAGCGCCA	22	4
CGACAGGCCCGGGTAATCTTT	21	4
CGAGGCGCTGTCTGCGAGTCGGGT	24	4
CGTCCCTGCCCTTTGTACACA	21	4
CGTGCCGTTGGCCAAGCCCTCGCGGTGA	28	4
CGTTCTTCTCTTGAA	15	4
CTAACAGAGGATGGAGAGCCAT	22	4
CTATTTCCCTGTGCTTTGACGGAGAAGTG	29	4
CTCCAACACTAAGTATGCTCC	21	4
CTCCTAGGGTCATACGAGATTGGT	24	4
CTCTCCCTCAAGGCTTCCA	19	4
CTGAAAATTGTTGGTCTTCAACGAG	25	4
CTGAAAGAAAAGTTTGAGTCTCATG	25	4
CTGAAATAGCTGGAGCTCGGTGCGA	25	4
CTGAAATGAAACCCTGAAA	19	4
CTGAAATTGCCGACCCCACCCATGCCAA	28	4
CTGAATCCGAGTTGTGCTTGGCTTAGCT	28	4
CTGATGTGTCCAACACTTCTC	21	4
CTGGGCTTAAGGTTCTTGATCTG	23	4
CTTCTCTGATAATATGCTAC	20	4
GAAAGGAATCTTGATGATGCTGCAT	25	4
GACCTCGGATCATATGCTCTA	21	4
GAGAGCTCCAAGTGGGCCA	19	4
GATCCATTCCTGTTGA	16	4
GATTAGTCGAGATACGTACAAGCT	24	4
GCAAGTTGCGCCCGAGGCCT	20	4
GCGAAATGCGATACTTGGTGTGA	23	4
GCGGAAGGATCATTG	15	4
GCTAGCCATTCCTCTC	16	4
GCTCCCAAAGGCACGTATCGTAGGCACCTG	30	4
GGAAAAGATCTTGTTTGAGGAGTC	24	4
GGAAGATGGTCAAGGTAG	18	4
GGACCAGGCTTCATTCC	17	4
GGAGAGACAGTTGTTGATGGAAT	23	4
GGATCGCGCTCTCTGACAGGCT	22	4
GGCACGTGCCGTTGGCCAA	19	4
GGCCGAAGAGGGGAAAGGTTC	21	4
GGGCCAGTATCCGCTCCCATT	21	4
GGGTGTTGGTCGATTAAG	18	4
GGTGTGCACCGGTCGCCTCGTC	22	4
GTACTAGATGATGTGTGGA	19	4
GTCCTCGTGTTGCACCCCT	19	4
GTCGTCTCTGTGACCG	16	4
GTCGTTGTAGGAAAATGCCCCCCA	24	4
GTTCCACAGCTTTCTTGAACTG	22	4
GTTTCCGTCTGTACAAGGA	19	4
TAAAAAGGAGTTGGATGGAAC	21	4
TAAACGACTCTCGGCAACGGA	21	4
TAAACGACTCTCGGCAACGGATA	23	4
TAAGTCCGATGATGCAGTTTG	21	4
TACACTTGGCTGGTTATGGGCATG	24	4
TACGGGCGAGAGACCGATAGCAAACAA	27	4
TAGGTTTGGCTTCCCCGTTGTGTACCCCG	29	4
TATAGGAATAAGATTGC	17	4
TATGCTTGGAGGACTACATTG	21	4
TCAGGTCATCTTGCAGCTTCA	21	4
TCATCAAACTCAATCTCAATAG	22	4
TCATTTTGCGTGCAATGATCC	21	4
TCCAAAGGGATCGCATTGATTT	22	4
TCCATTTGGATTGAAGGGAGCTCT	24	4
TCCTCGTGTTGCACCCCT	18	4
TCGAACGACTCTCGG	15	4
TCGGACCAGGCTTCATTCCCCC	22	4
TCTCGGACCAGGCTTCATTT	20	4
TCTCGGCTCTCGCATCGATGA	21	4
TCTGAAACTCCCTCAAGGCTTCCA	24	4
TCTGTTTAGTACTTTAGGTG	20	4
TCTTCTCTGATAATATGCTTC	21	4
TCTTGGAATTTTGCCTTCTCCTTCA	25	4
TGAAAGTAGGAGTACTAGAGTGTGGA	26	4
TGCAAGGGCCAGGCGCACCCT	21	4
TGCATTTGCACCTGCACCTTA	21	4
TGCCAGGAGTTGGATATGAGT	21	4
TGCTCACTTCTCTTCTGTCAGC	22	4
TGGATTGAAGGGAGCTCTA	19	4
TGGGGTGGACTACATGTTGTACGC	24	4
TGGTAGGATAGAGGCCTA	18	4
TGGTGACGGGTGACG	15	4
TGGTGCGACGCTGCGTGAGTC	21	4
TGTCGCTCCGATTCG	15	4
TGTCGCTCCGATTCGTAA	18	4
TGTGTTCTCAGGTCGCCCCTG	21	4
TTACCAGTGCCCATTGATTAAG	22	4
TTCAATGGCTCGGTCAGGTTT	21	4
TTCCACAGCTTTCTTGAAC	19	4
TTCTCACTGGCTTCTCATTTT	21	4
TTGACCGAATATGGATGAAAA	21	4
TTGACTAAACATTTTATCTTCAG	23	4
TTGAGCAAAAGACTTGGGATC	21	4
TTGAGCCGCGTCAATATCTCC	21	4
TTGAGTTGGATGACCAC	17	4
TTGCAATTGTTGGTCTTCAAC	21	4
TTGGAATGAGTACAATCTAA	20	4
TTGGAGAACTACATTG	16	4
TTGGAGGGCAAGTCTGGTGCCAGCA	25	4
TTGGCCGCCAGCCGCCTT	18	4
TTGGCCTGGCGCACCCCTC	19	4
TTGTTGGTCTTCAACGAGG	19	4
TTTCCCGGCCGGTGCACC	18	4
AAAACTTGATGATGCTGCAT	20	3
AAATCGGACCAGGCTTCATTCCCC	24	3
AACGACACGGAACGGATCGTACAC	24	3
AACGACGACACGTCAATGCTTGC	23	3
AAGAAACACCATCAAAGGCCTTGGTGGT	28	3
AAGAATCTTGATGATGCTGCAT	22	3
AAGAGGGAGATGTTTGGT	18	3
AAGAGTTTCGCCACGTACTAAGTT	24	3
AAGTCCTCGTGTTGCACCCCT	21	3
AATGGATTGAAGGGAGCTCT	20	3
AATGTGCATTCCTTTCCCAGGTGG	24	3
AATTACAGGCGATATTACAGTGAG	24	3
AATTCAACCCTTGGAGCA	18	3
AATTCCACAGCTTTCTTGAACTG	23	3
AATTGGGGGATTGAAGGGAGCTCT	24	3
ACAGACTGAGAGCTCTTTCTTGA	23	3
ACATGTCACAAGTCAAGGTGA	21	3
ACCGAACCGGGAACAGCCCAGC	22	3
ACCTGCGGAAGGATCATTG	19	3
ACGACTCTCGGCAACGGATA	20	3
ACGATCCACTGAGATTCAGCC	21	3
ACTGTATGGGATTTTTGA	18	3
AGAAAAAACGCCAGGAT	17	3
AGAAAACTCTCCCTCAAGGCTTCCA	25	3
AGAGGAATCCTCCCGAGGA	19	3
AGATCCAAGTAATCATCCTTAA	22	3
AGATGGGAGAGTATGCAAGAAG	22	3
AGATGTTGTAAGTCGAGTTGGAAGG	25	3
AGCACCGTCCATTGACA	17	3
AGCCTTGATAACTAAGTGGTCACG	24	3
AGCTCTTGATTGAGGCGAATAGGT	24	3
AGCTGCCAGCATGATCTGG	19	3
AGGAATTCGATAGCCTCGTTTATGT	25	3
AGGACGGTGGTCATGG	16	3
AGGGCAAGTCTGGTGCCAGCA	21	3
AGGGGGTGGTCTCCCTTCCTC	21	3
AGGTCCTGCTGCTGCGATTTCCA	23	3
AGGTGAACCTGCGGAAGGATCATTG	25	3
AGGTGAACCTGCGGAAGGGTCATTG	25	3
AGGTGTCATCGTTGTTTGCCG	21	3
AGTAGGTGAGACTCGCTCTCAA	22	3
AGTCCCTGCCCTTTGTACACAC	22	3
AGTGTACCTCGACTAATCCCATGGGCC	27	3
ATAATTACGGGGCAAATTCTTT	22	3
ATACCCGGCCGTCGGGGCAA	20	3
ATAGATGTGTCAAGATGCATG	21	3
ATAGTTTGCTAGAGCTGTTAGAGC	24	3
ATATAGGTTTCGTCCAACGGA	21	3
ATATTGATTAACTGCCTT	18	3
ATCCACAGCTTTCTTGAACTG	21	3
ATCGAGAGCTCCAAGTGGGCCA	22	3
ATGAAGAATGAAGCT	15	3
ATGAAGCTGCCAGCATGATCTTA	23	3
ATGGATTGAAGGGAGCTCT	19	3
ATGTAAGGACATTAGAAC	18	3
ATGTCTGTCAATGTCCACAGATAT	24	3
ATTAAACTTGATTACCCTCA	20	3
ATTAAGTGGTAGACTTTCTAGG	22	3
ATTAATCCTACGAGTCCTGAAGTT	24	3
ATTCAGCCCCATGTCGCTCCGATTCGT	27	3
ATTGAACATTCTCGCA	16	3
ATTGATTTTCCAGCCACCACT	21	3
ATTGCAATTGTTGGTCTT	18	3
ATTGCCGACCCCACCCATGCCAA	23	3
CAAAAGTGTCCGTGAGTGTCTTTA	24	3
CAAAGGGATCGCATTGATC	19	3
CAACTAGCCCCGAAAATG	18	3
CAAGCATATGCAGATCATGCC	21	3
CAAGGAGGTGATTGGTACTATTT	23	3
CAAGTGGGTGATGAGTTGTTC	21	3
CAATACCGGGCTCTTCGA	18	3
CACAAAGGGTGTTGGTCGATTA	22	3
CACCGTAGCACGCGCAACCTCCTCTCCC	28	3
CAGAAGAGCGGATCCAATACCAAGACG	27	3
CAGACTGAGAGCTCTTTCTTGA	22	3
CAGCAGGACGGTGGTCATGGAAGTCGA	27	3
CAGCCCCATGTCGCTCCGATTCGTA	25	3
CAGTGCCCATTGATTAAG	18	3
CATACGGAAGGAGGAATCGCC	21	3
CATATTTGATGCTTATTC	18	3
CATCGTGATGGGGATAGA	18	3
CATTAAGGTGATGGGACGTT	20	3
CATTGGCCTGGCGCACCCCTC	21	3
CATTGGTTGGATGGAAGTCGT	21	3
CATTTCCTGCAGTTAG	16	3
CATTTGAGCTCAGGTAACCTTT	22	3
CCACATTCGGTCAATGTTCC	20	3
CCACTTCTAAGCGCCA	16	3
CCATGTCGCTCCGATTCGT	19	3
CCCATGTCGCTCCGATTCGT	20	3
CCCGGCGTCGGCCAGCGGG	19	3
CCCTCAGGATAGCTGGA	17	3
CCGAGTCAACCCACCTCA	18	3
CCGATTGAATGGTCCGGTGAA	21	3
CCGCCTCAGGTGTGCACCGGT	21	3
CCGTGTCGCACCGATTCGT	19	3
CCTGCCCTTTGTACACA	17	3
CCTGTCTCCGCAACCA	16	3
CGACCCTCTGGTGTTC	16	3
CGAGTCTTGAAAGGGAATTGAGTTA	25	3
CGATAAACCTCTGCATCCAG	20	3
CGATTTAACAGGTAGATCCCA	21	3
CGCAAGCTGGCCAGGACACCC	21	3
CGCAAGTTGGAGGCCTGGCC	20	3
CGCGACGGGGTATTGTAA	18	3
CGGACCAGGCTTCATTCCC	19	3
CGGAGAATTAGGGTTCGA	18	3
CGGCTACCACATCCAA	16	3
CGGGCAGCGCGCGCCTCA	18	3
CGGGGTATTGTAAGTGGCA	19	3
CGGGTGCCGCCTCCA	15	3
CGGTGGTCATGGAAGTCGA	19	3
CGTCCCTGCCCTTTGTA	17	3
CGTGAACCATCGAGTCTTTGA	21	3
CGTGATGGGGATAGATCATTGCA	23	3
CGTGCCGTTGGCCAAGCCCTCGCGGTGAA	29	3
CTAAGGCATGCACTATTC	18	3
CTAATGACAGCAGATCA	17	3
CTCCACCATCTCAGCTT	17	3
CTCCCTCAAGGCTTCCAA	18	3
CTCCTTGAAGTCCAATAGAGGT	22	3
CTCGCGTTGACTACGTCC	18	3
CTCGTGTTGCACCCCT	16	3
CTCTAGCTCAGCTACATGTG	20	3
CTCTCCCTCAAGGCTTCCAA	20	3
CTCTGAGCTTTGGACAGTTTTTCGCA	26	3
CTCTTCAATCGACCTCAT	18	3
CTGAAACTGAAATAAACCAGCCC	23	3
CTGAAACTTCTCTTCTGTCAGC	22	3
CTGAAACTTGATGATGCTGC	20	3
CTGAAACTTGATGATGCTGCAT	22	3
CTGAAAGGCATGCTCGC	17	3
CTGAAATCTTGCCTACTCCTCCCATTCC	28	3
CTGAAATGACATGTTGATGAATTGCCA	27	3
CTGAAGCTGCCAGCATGATCTGG	23	3
CTGAGATTCAGCCCCATGTCGCTCCGA	27	3
CTGATACGTGGGCCA	15	3
CTGATTGGAACCTCCTTTGTGT	22	3
CTGTAACTCTATCAAATTAGCTTT	24	3
CTGTTTGGTAATGCAAGTGT	20	3
CTGTTTTGGTAATGCAAGTGT	21	3
CTTACCAGGTCCAGACATAGTAAG	24	3
CTTCAGTTATTGAACTT	17	3
CTTCCACAGCTTTCTTGAACTG	22	3
CTTGATTGAGATGTTGCCT	19	3
CTTTCGATGGTAGGATA	17	3
GAAAAAATGCATTTGCACCTGCATCTTT	28	3
GAAAAGCGTCTGCCTGGGTGTCA	23	3
GAAAATACGCGACGGGGTA	19	3
GAAAATCTTGATGATGCTGCAT	22	3
GAAAATTTCGATGGTA	16	3
GAAACAAGGACGACTTGCCTA	21	3
GAAACGGTGTCTTCAGCTCAATTGCA	26	3
GAAACTTCCCTACTCCACCCATCCC	25	3
GAAACTTGATGATGCTGCAT	20	3
GAAAGATCAAAGATGAGCT	19	3
GAAAGGAGCGGCCGTCGGTGCA	22	3
GAAATTTACTCATTCCGTG	19	3
GAAATTTCCACGGCTTTCTTGAACT	25	3
GAACCCTTGCTTAAGGTCTCAGAC	24	3
GAATGGTCCGGTGAAGTGTT	20	3
GAATTACAGATGGAATATTCAGAA	24	3
GACAAAAGTCCCTACATACCTACC	24	3
GACAGCAGGACGGTG	15	3
GACATGTTGATGAATTGCCA	20	3
GACTGGGACGCGATGGCG	18	3
GACTGTTGGGGCGAC	15	3
GAGAAAGATCAGGCTTCGA	19	3
GAGCATCATCGAGGTGAACCATGC	24	3
GAGCCAAGAATGATTTGCC	19	3
GAGTCTGGTAATTGGA	16	3
GCAAGTTGGAGGCCTGGCC	19	3
GCAGGTGATCTGTTGAAATTCTGG	24	3
GCCAGAACTCATGGAAA	17	3
GCCCCATGTCGCTCCGATTCG	21	3
GCCGTCTTAACTCAGC	16	3
GCGACCCCAGGTCAGGCGG	19	3
GCGACCCCAGGTCAGGCGGGAC	22	3
GCGATACGTAATGTGAA	17	3
GCGCCGGAGAGGGTGAGA	18	3
GCTCCAAGTGGGCCATTTTTGGTAA	25	3
GCTCGGGGCATGGACCGA	18	3
GCTGCAGCCGCGTTGCCAAACACT	24	3
GCTTCATTCTCACAA	15	3
GCTTTTATTAGAGCGGCTTCT	21	3
GGCCGAAGAGGGGAAAGGTTCCATGTGA	28	3
GGCTAAATACGGGCGA	16	3
GGGAATCTTGATGATGCTGCA	21	3
GGGCAGTGATGTTGATA	17	3
GGGCCAAAACGGCGAGTTGGTCAC	24	3
GGGCGCTTGAGAGAACCATGTCGA	24	3
GGGGCGCCGGAGAGGGTGA	19	3
GGGTTGTGTACACTTATCGTAGGCACCTGA	30	3
GGTGAACCTGCGGAAGGATCATTG	24	3
GGTGGTGACGGGTGA	15	3
GTAGAAAGTCTCTCTTATATCTCT	24	3
GTAGGAATCGCCACTTTTGCTAAT	24	3
GTCCGATGATGCAGTTTG	18	3
GTCGCTCCGATTCGTG	16	3
GTCGGGTTGTTTGAGAATGCAGCCCCAA	28	3
GTCTGGTAATTGGAATGAGTACAATCTA	28	3
GTTCGATTGACGTGCCTC	18	3
GTTCTATCGGGTAAAGCCA	19	3
GTTGCTGATGTCAATGGA	18	3
GTTGTCTGTTCGACCTTG	18	3
GTTTATAGTTGTTTCAAGAGTGTT	24	3
GTTTGCTCAAATTTCTTGTGTGACTTGA	28	3
TAACTGCATTGTAAAGACCAT	21	3
TAAGGCAAGGCTAGCAATGTAC	22	3
TAAGTAACAACATTTGGTGGA	21	3
TAATCGGAGCAATTAGATACA	21	3
TACAATTCTCACCGAGCGGCGGGTAG	26	3
TACCGTTTCCTGAGCTCA	18	3
TACGCGACGGGGTATTGTAA	20	3
TACGCGACGGGGTATTGTAAGTGGCAGA	28	3
TACTTGGTGTGAATTGCA	18	3
TAGAAGCTGCCAGCATGATCTG	22	3
TAGCCTCCTTTAACCAGTCCTTCT	24	3
TAGCGATTCTGACGTGCA	18	3
TAGGTTGAAATAGTATATATTGGG	24	3
TAGTAGCGCATTACTGACGTGTAA	24	3
TAGTTTCAGAATCAGCTTGAT	21	3
TATACTGGAATTCTGC	16	3
TATAGGATGGCTAGGCC	17	3
TATGCCAGATACAGTGACCTT	21	3
TATGGTTTGTTGAAAACATGAA	22	3
TCAAATTCAACTCCAGAAGGTGAT	24	3
TCAATGGCTCGGTCAGGTTA	20	3
TCAGCCCCATGTCGCTCCGATTCGT	25	3
TCATCGTGATGGGGATA	17	3
TCATGGTCTGGTTGGCTAGTAT	22	3
TCCAAAGGGATCGCATTGAT	20	3
TCCATCATGCTTGCTACATCC	21	3
TCCCAACTCCACCCATC	17	3
TCCCGTGAACCATCGAGTCTTTGA	24	3
TCGAATTTGGGCTTGAGATTG	21	3
TCGTAGTACCTGGTATCGTAGGCACCTGAA	30	3
TCTCAATGTGATCTCAGATTCGAG	24	3
TCTGGCATTCTCTATTTGAAG	21	3
TGAAAATCCCGTGAACCATCGAGTCTTTGA	30	3
TGAAAATGGATGTCCGGGTTAAATTGCGCG	30	3
TGAAACAAACCGGGC	15	3
TGAAACCGGGTGCCGCCTCCA	21	3
TGAAACCTTGTGTTTCTAGTCTGGGAGGGC	30	3
TGAAACTTGATGATGCTGCAT	21	3
TGAAATTAGCCGCTAAGAACACCTCC	26	3
TGAAATTCCACAGCTTTCTTGAACTT	26	3
TGAAATTCGGTCAATGTTCC	20	3
TGAACGCAAGTTGCGCCCGAGGCCT	25	3
TGAAGGTCAGGATGGACGAGTGGT	24	3
TGACAGAAGAGAGTGAGCAC	20	3
TGACCATATAAATCTCCAGTGGTC	24	3
TGACCGGGGTCTACATGTTCT	21	3
TGACTACGTCCCTGCCCTTTGTAGAC	26	3
TGACTCAACACGGGGAAA	18	3
TGATTGAGCCGTGCCAATATC	21	3
TGCACTGCCTCTTCCCTGGC	20	3
TGCAGGTGACGACGACGTCGAGTTGG	26	3
TGCCTGGCTCCCTATATGCCA	21	3
TGCGATACTTGGTGTGA	17	3
TGCGATACTTGGTGTGAATTGC	22	3
TGCTCTTTTCATTACCAGTTGTCCTCCAAG	30	3
TGGGTCTTCTGTCTTCTGAC	20	3
TGTCTACAACACCCCGCGATC	21	3
TGTGCGAAGGTAGGCTCA	18	3
TGTTAATTTCAGGGCTCGTGGGAT	24	3
TGTTGGTCTTCAACGAGG	18	3
TGTTTGAGATGTTTTTCCCCGT	22	3
TTCAATGGCTCGGTCAGGTT	20	3
TTCCACAGCTTTCTTGAGCTG	21	3
TTCCAGAATGAGTTTTTCAAT	21	3
TTCCCTACTCCACCCATCCC	20	3
TTCCCTACTCCACCCATCCCAT	22	3
TTCCGGGTTTAACTGGTTAACCT	23	3
TTCTTACTCGTTTATGCTTATC	22	3
TTGAAATCGGACCAGGCTTCATTCCCC	27	3
TTGAGCATAAAACTAGGGGTT	21	3
TTGAGCTGGATGACCAC	17	3
TTGCACCTGCACCTTA	16	3
TTGCCACCGCTGAGTTTG	18	3
TTGCCGACCCCACCCATGCCA	21	3
TTGGAGGAAGAGAGAATTGC	20	3
TTGGCAGGGCTGTTGATACCTA	22	3
TTGGTATTGCAGTCAGACCCACT	23	3
TTGGTCGATTAAGACAGCAGGA	22	3
TTGTAAGGGAGGCCCACATGG	21	3
TTGTAAGTGGCAGAGTGGCCTTGC	24	3
TTGTATTTCAGCAATTTAGATCCT	24	3
TTGTTAACTGACATTTGGAAA	21	3
TTGTTCTCCACTTGCAAGCCAC	22	3
TTGTTGGTCTTCAACGAGGAATTCCTA	27	3
TTTAAATCTTGGACTCTTCATGAA	24	3
TTTAACTTGCGTATTGGAGCCGCT	24	3
TTTGGATTGAAGGGAGCTCTT	21	3
TTTTCAGAGTTGTAATGCTGC	21	3
AAAAAGCATGGTACAAGAGTTT	22	2
AAAAAGGAAACCCATGTCGCTCCGATTCGT	30	2
AAAAATTCCAAATGAGAGGCCCCC	24	2
AAAAGACAATTTCCATGGATAAA	23	2
AAAAGCACCCGCAACCACACTGC	23	2
AAAAGCTGCTGTGGTCAACCGTGTGA	26	2
AAACACCCATGCCAA	15	2
AAACACGCCGAAACTTTGCAGACGACTTAA	30	2
AAACCTCTGCATCCAG	16	2
AAACCTGTCAGGGGACGTCCCCC	23	2
AAACGACGCCACTAATAATGTCCT	24	2
AAAGAAAGTGTTGCATGGTTT	21	2
AAAGAATCTTGATGATGCTGCAT	23	2
AAAGAGCTTCAGATTT	16	2
AAAGGTGTCAAAGTTCACTTGCCT	24	2
AAAGTTGGTCATAAAGT	17	2
AAAGTTGGTCATAGAGT	17	2
AAATCTTGACGATGCTGCAT	20	2
AAATGAAAAAGCATCGAGTCACCTA	25	2
AAATGAAGCTGCCAGCATGATCTGG	25	2
AAATGTTGATGAATTGCCA	19	2
AAATTCCGTCAGTGTTTACCGAT	23	2
AACAAAGCAAGAAGAGCTGCC	21	2
AACAAAGTCCACCTGCTATCAG	22	2
AACAAGGTTTCCGTAGGTGA	20	2
AACATACCAGGGGGTAGCGA	20	2
AACATATGAGATAAGTGTAAA	21	2
AACATGTGCCAATCATACGATGGA	24	2
AACCCACCTGCCGAATCAA	19	2
AACCCTATTTCAAACCGCTGCATG	24	2
AACCGACCTGCAGTAGGGGCCTCTT	25	2
AACCTTTGTAATTCCGGACATTCA	24	2
AACGACATGCAATATTTTCCGTGC	24	2
AACGACGACACGTCAATGCTTGT	23	2
AACGACGACACGTCGATGCTTGC	23	2
AACGACTCTCGGCAACGGATATC	23	2
AACGGGAAATGCCCAGCTTGAGAA	24	2
AACTAAGTTCTTAAATTCAATGGA	24	2
AACTGATTGAGCCGTGCCAATATC	24	2
AACTTGAGCTAGTAC	15	2
AAGAAACATGCCTAACTACTT	21	2
AAGAACCTTTGGAAGAATTAAAAG	24	2
AAGAAGAGTTTACTGAA	17	2
AAGAAGCTGCCAGCATGATCTG	22	2
AAGAAGGATGGGACGAGCATG	21	2
AAGAGCCGCGCGGGCCGCCTTG	22	2
AAGATCCAGGTCAACATGCGTG	22	2
AAGCAATCTAGTTGGCTC	18	2
AAGCATGCATGATCTATTGA	20	2
AAGCCAAGCCCGCTGGGA	18	2
AAGCTATCAAACATCTACCACCTG	24	2
AAGGAGGGGTGAGGATGTG	19	2
AAGGGATCGCATTGATC	17	2
AAGGGCCAGGCGCACCC	17	2
AAGGGTCCGATCCTTTGGA	19	2
AAGGTTTCATGAATT	15	2
AAGTATTTCAAATGGGTTA	19	2
AAGTTGATTTAAGGTTTTTAAGTC	24	2
AAGTTGGAGGCCTGGCC	17	2
AAGTTTCTTAGGTTTGGCCGGCTA	24	2
AATACGCGACGGGGTATTGTA	21	2
AATAGTCCAATACTCGAGAGGAAT	24	2
AATATATCTTCAATGTTAAGCA	22	2
AATATCAATCAGGGATGCTGA	21	2
AATATGACTGGTATTGCACTGGCCC	25	2
AATCGAGAGCTCCAAGTGGGCCA	23	2
AATCGGACCAGGCTTCATTCCCC	23	2
AATCTCCACCATCTCAGCTTC	21	2
AATGACCCCAACCCAACGTCT	21	2
AATGCGATACTTGGTGTGA	19	2
AATGCGGTTCTACCATGGCTG	21	2
AATGGAGTTGCCTCTAGCAAAGGA	24	2
AATGGCGAGAGGGAATGATGG	21	2
AATGTGCTGGAGGAGCTTACCATT	24	2
AATTATAGACTACAATGGGAG	21	2
AATTCAGCCCCATGTCGCTCCGA	23	2
AATTCAGCCCCATGTCGCTCCGATTCG	27	2
AATTCTTGTGCAGTTAAAATGGAA	24	2
AATTGGATTACGCCTC	16	2
AATTTATGGTTACTTATATGATG	23	2
ACAATTGGTGATCCTG	16	2
ACACACCCCTCAAGTGAAAGCCC	23	2
ACACCTGCCTGAGCGTCACGC	21	2
ACACGGGGAAACTTACCAGGTCCAG	25	2
ACACGTGTCGCTAGC	15	2
ACACTCGCTATGCTGC	16	2
ACAGTGCCGCGATAGT	16	2
ACATAACTTAAGCATTACAAA	21	2
ACATAGGCCAGGCGCACCCTC	21	2
ACATCGGACAGGCTTCATTCCCCC	24	2
ACATGGAAGATTCAACTCT	19	2
ACCAGCTTTCACGTGGTCAAATAA	24	2
ACCAGGAGTGTTTATATC	18	2
ACCATTAGGTGTAGGCGCTTTCCA	24	2
ACCCAAATTTTTCCATAAATCACC	24	2
ACCCTGCCGCACCACGAGGCGCTGTC	26	2
ACCGATGGAATATGTGTCTTACGC	24	2
ACCGCCCATCATCCGCCGTTATAT	24	2
ACCGCCGTCCGATTGCCGACCTGCA	25	2
ACCGTCTCACATATGACAAGCGAC	24	2
ACCTGAAAAAACGCACCA	18	2
ACCTGGAAACAGCTGGCTTCCC	22	2
ACGACTCTCGGCAACGG	17	2
ACGACTCTCGGCAACGGA	18	2
ACGAGAAACTGATTTACCGGTTGAGG	26	2
ACGATCTGTCGTGGATGATGC	21	2
ACGCAAGTTGCGCCCCAAGCCTTAA	25	2
ACGCCGGGAGCTCCA	15	2
ACGCCTGTCACCCCCGCGGTGCCT	24	2
ACGGAGATGGTGACCTTGTTTGCC	24	2
ACGTCCCTGCCCTTTGTACA	20	2
ACTAATCAGGCCTTGAGTATGCTC	24	2
ACTACGTCCCTGCCCTTTG	19	2
ACTAGCATGAGAGAGGTGCTTACG	24	2
ACTAGGTGGCAATTCCTTAACGCT	24	2
ACTCAACAGCCAACTTGAATGAAT	24	2
ACTCTCCCTCAAGGCTTCCAAT	22	2
ACTCTCCCTCAAGGCTTCCAG	21	2
ACTTACCAGGTCCAGACATAGTA	23	2
ACTTCTGTCTGGATTGGATTGTCT	24	2
AGAAAATCCACTACAGGCTATGTG	24	2
AGAAACAAGGGCCAGGCGCACCCT	24	2
AGAAACCGAGAGTCAGAGACATAG	24	2
AGAAAGAAAACCCTACCTTG	20	2
AGAAATCGGACCAGGCTTCATTCC	24	2
AGAAGCTAAAGACAGCGGTGGCGT	24	2
AGAATAGTTTCACATGGACAAAGA	24	2
AGAATCTAGATGATGCTGCAT	21	2
AGAATCTTGATGATGCTGCATT	22	2
AGAGGGGAAAGGTTCCAT	18	2
AGAGGGGAAAGGTTCCATGTG	21	2
AGATACATCCAAGTAAGCTCCCA	23	2
AGATGAATACCTGAAATTTGG	21	2
AGATGACATGTCGTCTTATTTGCC	24	2
AGATGAGAGCTGCGAGGAGATGGATCC	27	2
AGATTCAGCCCCATGTCGCTCCGATTCGT	29	2
AGATTGAATGGTCCGGTGAAGTGT	24	2
AGATTTTAGGTTGGCTCCTAAATGG	25	2
AGCAGGACGGTGGTCATGG	19	2
AGCAGTACTGGCGATGCGGGATGA	24	2
AGCCACCGAATTTGGCTGTCTAC	23	2
AGCCCCATGTCGCTCCGATTCGT	23	2
AGCGAACCGGGTACAGCCCAGC	22	2
AGCGCACACCTCGACTAATCCT	22	2
AGCGCGAGTTCTCAATCTTAT	21	2
AGCGCTAGGTGGCGTTTGGGTTCG	24	2
AGCGTATGAGTTTGTGATCTGGTA	24	2
AGCGTTTGATTTGTTGGATATTTA	24	2
AGCTCGCACGCGCCTAGGACTTGC	24	2
AGCTGTAGAACTTGAATTTAGGTC	24	2
AGCTTCTACATGTTGTTTGCTTAA	24	2
AGCTTTGAAGGCCGA	15	2
AGGACCAGGCTTCATTCC	18	2
AGGACCATATTGAAAAACGATTGC	24	2
AGGAGGTGTAGCTCTAC	17	2
AGGATGCTGGCGTAATGGCTGTA	23	2
AGGCATGCGTGCAGCACACTTGAG	24	2
AGGGACAGCGGGTAGA	16	2
AGGGATAACATAGCATCTTTTCAG	24	2
AGGGCATGAGGTAGCTTAGCTAATA	25	2
AGGGCCAGGCGCACCCT	17	2
AGGGCTTGATGAGCTGCTGCTAGA	24	2
AGGGGCGCCGGAGAGGGTGAGA	22	2
AGGGTATAGCCTGTGTCTCCGCC	23	2
AGGGTGTTGGTCGATTAAG	19	2
AGGGTGTTGGTCGATTAAGACAGCA	25	2
AGGTGAAAATGCTACACTAATGGT	24	2
AGGTGAACCTGCGGAAAGATCATTG	25	2
AGGTTCGGACCAGGCTTCATTCCCC	25	2
AGGTTTGCTAGAGGCCTAGTTGCA	24	2
AGTAGAATCCTTTGCAGACGACTTA	25	2
AGTAGCCATGGAGTGGTGCAA	21	2
AGTCCACTGAACCTTATCAT	20	2
AGTCCTCGTGTTGCACCCCT	20	2
AGTCGGGTTGTTAGGGAATGCA	22	2
AGTGCTCTCTAAAAAACTGGCTGC	24	2
AGTGGTAGTGCTTTCGCT	18	2
AGTGGTTGTGCATATACA	18	2
ATAAAAAGCTAACTCAGATTGAC	23	2
ATAAAGCTGATCTTCATGGTT	21	2
ATAAATGTGTGCAGGGTA	18	2
ATAACGACTCTCGGCAACGGA	21	2
ATAACGGCGAGCGAACCGGGA	21	2
ATAAGGTGAAGTATGAGGGTTTAC	24	2
ATAATCACCAAAGGTCTGTTTGCC	24	2
ATAATCGCAGTAGTGCTCAAA	21	2
ATAATGCCTAGACCTACAAGACTG	24	2
ATAATGGTGGCCACCAACTCCAG	23	2
ATACACCCTGACAACCACCAACAC	24	2
ATACATACCTGCATCTATTGT	21	2
ATACCAAGGTGAGTCAGAATTG	22	2
ATACGCGACGGGGTATTGTAA	21	2
ATAGAAACAGTTGCTTTTCA	20	2
ATAGCCTTGATAACTAAGTGGTCA	24	2
ATAGCTGATCAAACTGTCTG	20	2
ATAGGGGGACCATCACATTAAT	22	2
ATATACACACGAGATGACTTGCAC	24	2
ATATACATGGCCACGACTTCGTGC	24	2
ATATCACTTCTCTGTCATGGT	21	2
ATATGAGTTATGAGTGTC	18	2
ATATGCGAGGTTTTGGCACGGCTT	24	2
ATATGGGGGTCATTCCTCGTCAAA	24	2
ATATTGTAGTCTATAATTGTCAG	23	2
ATCAAGGCAGCGTATTGTG	19	2
ATCAATTTAATCAGAGACATGGTGA	25	2
ATCACCAACGACTTTTCAAT	20	2
ATCAGAGTATCCTATAACATTCGT	24	2
ATCAGAGTGTTTTGTTTTTAAAAC	24	2
ATCATTTTTGCGTGCAATGATCC	23	2
ATCCCACTGCGAACACCA	18	2
ATCCCGATCGAGTTGACCCGAGTC	24	2
ATCCTCCCTAAGAGAGGTAAACAC	24	2
ATCGCAAGAGTGCCGAAATGGA	22	2
ATCTCCAACGCCTCCCATACC	21	2
ATCTCGGACCAGGCTTCATTCC	22	2
ATCTGTTTGTAGCCTTTTGCT	21	2
ATGAAACCTGAACGT	15	2
ATGAACCGGAAGCCGGGTTACGGTGCCC	28	2
ATGAAGCTGCCAGCATGATCTG	22	2
ATGAAGCTGCCAGCATGATCTGG	23	2
ATGACACGCACAAATCGAGAAATGGTCCA	29	2
ATGACAGAAGATAGAGAGCAC	21	2
ATGACATGTTGATGAATTGCCA	22	2
ATGACATTTTATCAAGGTTCCTGCAAG	27	2
ATGACTGAAACAACTTTTAAGCCC	24	2
ATGAGAAATCTAGACGAGTTGTAC	24	2
ATGATAGCCACTACCCT	17	2
ATGATAGCGTTAAGGTTTAAAGT	23	2
ATGATGGGGATAGATCATTGCA	22	2
ATGCAAGTCGAACGTTGTTTTC	22	2
ATGCATCGGTGGGGGAG	17	2
ATGCGATACTTGGTGTGA	18	2
ATGCTTCAGATGTTGGGAGGAGCC	24	2
ATGGATCCCGCGTGCCCTCA	20	2
ATGGCTGTGAGAGTAATCAGAAGT	24	2
ATGGTAGCGCTTCTGA	16	2
ATGGTTTGAGTAAGTTGAGTGA	22	2
ATGTGTCGGTGACCA	15	2
ATGTTAATTGGGCTAATACACGATC	25	2
ATGTTGGCCTGGCGCACCCCTT	22	2
ATTACAGTGCCCATTGATTAAG	22	2
ATTACATGTTGATGAATTGCCA	22	2
ATTACGGTGCAACGAGTGTGAAT	23	2
ATTACTCTGGATTATGGTT	19	2
ATTAGAAGGTATAGATACACCAAT	24	2
ATTAGGAATCCTGCAACCAAACAC	24	2
ATTCAATGGCTCGGTCAGGTTA	22	2
ATTCAGCCCCATGTCGCTC	19	2
ATTCAGCCCCATGTCGCTCCGATTCG	26	2
ATTCCCAACTCCACCCATCCC	21	2
ATTCCCACGGGACAGCGGGTA	21	2
ATTCTCATGCGGGTCAGTTTA	21	2
ATTCTCCCGTTATTTGTGCCC	21	2
ATTGAGCAAAAGACTTGGGATC	22	2
ATTGAGTGGCGTTGGATACGCGAA	24	2
ATTGCAATTGTTGGTCTTCAACGAGG	26	2
ATTGCACCTGCATCTTT	17	2
ATTGCATTGGCCTGGCGCACCCCTC	25	2
ATTGCTCCATTTATGCTCAAGA	22	2
ATTGCTGTGCCTTGATT	17	2
ATTGGATTGAAGGGAGCTCC	20	2
ATTGGCCTGGCGCACCCCTC	20	2
ATTGGTCGGATTGACATTGTCCA	23	2
ATTGTAAGTGGCAGAGTGGCCTTGCTGC	28	2
ATTGTTGTGGCCCAGGCGCGC	21	2
ATTTAGCTTTGTAGCGTTGGTGTT	24	2
ATTTAGTTATCAGACTTTCAT	21	2
ATTTCATCGTGATGGGGGTA	20	2
ATTTGATCAAGTATTCTGCC	20	2
ATTTGCAGGACCAAGCGCCGG	21	2
ATTTGGTTTCGAAGCGTTTTGGC	23	2
ATTTTCGAGAACATAGTTGGC	21	2
CAAACAAATAGACTTATTTACTCA	24	2
CAAACTGTGACACGAATTTTTCGC	24	2
CAAATCCAGGATCCGTATCATGAA	24	2
CAACAAAATGGCTGC	15	2
CAACATGGTTCTGGTCAATGG	21	2
CAACCAAACAGTTACAATAGTAAC	24	2
CAACCTACATGGGTCGAATGGTAT	24	2
CAACGCCTCCCATACC	16	2
CAACGGAATGTGCTGGTTTGC	21	2
CAACGTGACCCAGCTGACTTGCC	23	2
CAACTACCTTGAGTGAAATTAGA	23	2
CAACTCACCTGCCGAATCA	19	2
CAAGGCAAATGTCTTCTAG	19	2
CAAGTACCGCGAGGG	15	2
CAATCCAAATCCCTTAGCGAG	21	2
CAATCTTCGATCCAACCGTCC	21	2
CACAAAGGGTGTTGCTCGATTAAGA	25	2
CACAAGCAATCTAGTTGGCTC	21	2
CACAAGCGATCTAGTAGGCTCA	22	2
CACAAGCGATCTAGTTGGCTCA	22	2
CACAGGACTCTGCTAAGTGGTA	22	2
CACCAACTTGTGTGCTATTCAT	22	2
CACCGAGCAATTTTGGCTTCA	21	2
CACCGCCCGTCGCTCCTA	18	2
CACCGCCCGTCGCTCCTACCGATTGAA	27	2
CACCTTGGATTGAAGGGAGCTCT	23	2
CACCTTTGTCCCCTCATCTC	20	2
CACGAGGCGCTGTCTGCGA	19	2
CACGGGGAAACTTACCAGGTCCA	23	2
CACGGGGAAACTTACCAGGTCCAGA	25	2
CACGGGGAAACTTACCATGTCCAGACATA	29	2
CACGTCATCACCCAGTATCTT	21	2
CACGTCTGCCTGGGCGTCAAG	21	2
CACTCAATTACCACATTTT	19	2
CACTGAAACGTGATGGGGAT	20	2
CACTGAAATCTGAAGAAGATTCTTGGCAG	29	2
CACTGTCCCTATCTACTA	18	2
CACTTGAAAATGAAATTTGTGTTT	24	2
CAGACATGCACAGAGAGAATCGAA	24	2
CAGACTGAGAGCTCTTTCTTAA	22	2
CAGATCATGCCATGACAGAAG	21	2
CAGCACGAGCCGAGGAGACT	20	2
CAGCCCCATGTCGCCCCGATTCGTTA	26	2
CAGCCCCATGTTGCTCCGATTCGTC	25	2
CAGCTCTGGAGCTGTGTATCC	21	2
CAGGATAGCTGGAGC	15	2
CAGGTGTCATCGTTGTTTGCC	21	2
CAGTACTTGCTAGCTTTTCTA	21	2
CAGTTATGGAAAATCCAA	18	2
CATACCTGACCGGTGAATTCCCTGGTGA	28	2
CATAGTTGTTCGCCGAACTAGCAAA	25	2
CATCGTATCTGAACCCTAGTTGGT	24	2
CATCGTGATGGGGATA	16	2
CATCTGAATAAGCTTAGTATGCCT	24	2
CATGAAAACATGACCACTTTACCC	24	2
CATGACTACCTAGCTACAGAA	21	2
CATGAGACGCTTTGAGTTGTG	21	2
CATGCGCCTAATTTCCA	17	2
CATGCGTCTTAGCCTAGGTTGTCT	24	2
CATGCTGCCATGGACGAACAT	21	2
CATGGAGGAGAACTACATTG	20	2
CATGGCCTCCTACTGTG	17	2
CATGGGCGATTATTCATGTTCTTC	24	2
CATGGTCTGATGGGCTG	17	2
CATGGTGGTGACGGGTGACGGA	22	2
CATGTCGCTCCGATTCG	17	2
CATGTTGCTGCGTGAAACTAA	21	2
CATTATGCTTCGCGTGCCTGA	21	2
CATTATTTATTTGTCTGATATAAA	24	2
CATTCCATCTTGGCCAAGAG	20	2
CATTCGGTCAATGTTC	16	2
CATTCGGTCAATGTTCC	17	2
CATTGGCCTGGCGCACCCCT	20	2
CCAAACCAACTTCGCTCTCCG	21	2
CCAAAGTGTTATCCTAGCTGA	21	2
CCAACCTGGTGTGCTAA	17	2
CCAACTTCGCTCTCCA	16	2
CCAAGATCGGATATAGCTGGTTTTC	25	2
CCAAGTGGGCCATTTTTGGT	20	2
CCAATGATTAGAGGCATCGGGGGCGCA	27	2
CCAATTATCCAGAATGAGACTGGT	24	2
CCACAAAGGGTGTTGGTCGATTA	23	2
CCACAGCTTTCTTGAACTGCA	21	2
CCACATTCGGTCAATGTTCCA	21	2
CCACCCGCGCTTTGAA	16	2
CCACTAGAAATGTTAGAAAACCG	23	2
CCACTTTCAACACCA	15	2
CCACTTTCAACAGCA	15	2
CCAGCCCCCTTGTCTCCGCCC	21	2
CCAGGAGTTGGATATGAGTTC	21	2
CCATCCCACTTTTGAGCATCT	21	2
CCATTAGAATTGTGTTGGTGTA	22	2
CCATTGCAAGGGCCAGGCGCACCCT	25	2
CCCAACTCCACCCATCCC	18	2
CCCACAGGCCTTACTATGGGG	21	2
CCCACATTCGGTCAATGTTCC	21	2
CCCACCGTCCGATTGCCGACCTG	23	2
CCCAGATCGCTTTTACTTGAG	21	2
CCCCATGTCGCTCCGATTCCT	21	2
CCCCTAGTCGTCCACCA	17	2
CCCGAGGCCCTCACCT	16	2
CCCGCAAATAACTGCATACGCC	22	2
CCCGTGAACCATCGAGTT	18	2
CCCGTGTCGCACCGATTCGT	20	2
CCCTAGTGCTCTGCAAAAG	19	2
CCCTATTGCAATTGTTGGT	19	2
CCCTCAAGGCTTCCA	15	2
CCCTTGTAACCCCTCGACTGATGC	24	2
CCGAAACAGACGGCGCCA	18	2
CCGAACGACTCTCGGTTGTCGT	22	2
CCGAATAGGTCAACCTTTCA	20	2
CCGAGCCAAGAATGGCTTGCCT	22	2
CCGATAAGGGCTCCA	15	2
CCGATAGCAAACAAGTA	17	2
CCGATTGAATGGTCCGG	17	2
CCGCCCGTCGCTCCTACCGATTG	23	2
CCGCTGCTCATGGCGTCACTAA	22	2
CCGGAATGATCAGGCGTA	18	2
CCGGCAAACGCACCA	15	2
CCGGGAAATGCCCAGCTTGAGAA	23	2
CCGGGTGCCGCCTCCA	16	2
CCGTGAGATTAGCAGAGGTAC	21	2
CCGTTGGCCAAGCCCTCGCGGTGAA	25	2
CCTAGAGGTATACTCCTTCCGA	22	2
CCTAGATAAACTAACTTGTCCAA	23	2
CCTAGCCTAGCATGCA	16	2
CCTAGTAAGCGCGAGTCATCAG	22	2
CCTCACACCCTTCAGAGGCATA	22	2
CCTGAAAAAGGTTCCATGTGAACGG	25	2
CCTGAAACCCTTCTACCGGC	20	2
CCTGAAACGAACCGTCTAGTAGCTGGT	27	2
CCTGAAACGTGTTGCACCCCT	21	2
CCTGAAAGTACTAAACGAAA	20	2
CCTGAGAAACGGCTACCACATCCA	24	2
CCTGCCAACGTCGCCA	16	2
CCTGCCGAATCAACTAGCCCCGAAAGTGGA	30	2
CCTGCCGTCCACGCCA	16	2
CCTGGGAAGTCCTCGT	16	2
CCTGGTTGATACTGCCAGTA	20	2
CCTTAACTGGCCGGGTCGTGC	21	2
CCTTCTGTTTCTTCTGTCTGC	21	2
CCTTGCTGCCACGATCCACTGAGATTCA	28	2
CCTTTCTCCATAAGTTGACCTA	22	2
CGAAAAACGACTCTCGGCA	19	2
CGAAAAGGTCCATTCTGTCCACCTCC	26	2
CGAAACCGAGAGTCAGAGACATAG	24	2
CGAAGTTGCTTTGACTACAGAA	22	2
CGAATAGGTCAACCTTTCA	19	2
CGAATCAGGAAGACTTTGAAGTAG	24	2
CGACAGAAGATAGAGAGCAC	20	2
CGACTCTCGGCAACGGATA	19	2
CGAGAAGTCCACTGAACC	18	2
CGAGACATGGGAAGAGAGGTT	21	2
CGAGAGCTGCCTTTAGAATTTCGT	24	2
CGAGCATGAATGCGGTTCTAC	21	2
CGAGCTCGGGGATTGCGA	18	2
CGAGGCGCTGTCTGC	15	2
CGAGTTCTTTTCCCCTCCATCCTTC	25	2
CGATGTTGAGTGCGCGCGCCTT	22	2
CGATTCCGGAGAGGGAGCCTGAGAA	25	2
CGCAAGTTGCGCCCGA	16	2
CGCAAGTTGCGCCCGAGGCCT	21	2
CGCAAGTTGCGCCCGAGGCCTCTT	24	2
CGCAAGTTTACCCAGAGACATCC	23	2
CGCACCACGAGGCTCTGTC	19	2
CGCACGTCTAACCTCGCACGTCT	23	2
CGCCCGCCGTCCGATTGCCGA	21	2
CGCCCGTCGCTCCTACCGATTGA	23	2
CGCCGAGCTCGGGGATTGCGAGGAG	25	2
CGCCTTCAAGTACAGCCACTA	21	2
CGCGACGGGGTATTG	15	2
CGCGACGGGGTATTGTAAGTGGCA	24	2
CGCGACGTGTATCAAATGCCA	21	2
CGCGGCGACGCGGGCGG	17	2
CGCGTGTGGGCTACCTCTTGA	21	2
CGCGTTGACTACGTCCCT	18	2
CGCTCCCGGCGTCGGCCAGCA	21	2
CGCTTGGAGATATAACTCAAA	21	2
CGGAATCGAGAGCTCCA	17	2
CGGACCAGGCTTCATTTCCC	20	2
CGGAGTGAAAATCACCAGCTGCAT	24	2
CGGCAGCTATCTACACC	17	2
CGGCCCACACACTCACACTGGTC	23	2
CGGCGGAAGAGTTCGATGCATGCA	24	2
CGGCTCGTTCGGCAGAATTGA	21	2
CGGGCGAGAGACCGATAGCAAACAAGTA	28	2
CGGGGCTAGATTATATTGTTCTAG	24	2
CGGGTGACGGAGAATTAGGGT	21	2
CGGGTGACGGAGAATTAGGGTTCG	24	2
CGGTCACTACCAAGCAT	17	2
CGGTCAGGTACAACGGGTCAGGAC	24	2
CGGTGCTGTTACTTTGA	17	2
CGTAACAAGGTTTCCGTAGGT	21	2
CGTACAATTCCCACCGAGC	19	2
CGTAGCGAAATGCGATACTTGGTGTGAA	28	2
CGTCACTGGTGATGC	15	2
CGTCCGATTGCCGACCTGCA	20	2
CGTCGCTCCTACCGATTGAATGGTCCGG	28	2
CGTGCCGTTGGCCAAG	16	2
CGTGCCGTTGGCCAAGCCCTCGCGGTG	27	2
CGTGCTTGGGCGAGAGA	17	2
CGTGGTGTTCGATGCGC	17	2
CGTTGAGCCGCGCCACGGAATCGAGA	26	2
CGTTGTCTGTTCGACCTTG	19	2
CGTTGTTGTGCCTGGCTTAGTGCA	24	2
CTAAAATTGAGATTGGGTAGTA	22	2
CTAAACTGCGGAAGGATCATTG	22	2
CTAACCTTTCGTATGGTGTTGC	22	2
CTAACGAGCTTTACCTTATGA	21	2
CTAAGTCACAAGTTTAACGGGTCA	24	2
CTAATCGAACCGTCTAGTAGCTG	23	2
CTAATCGAACCGTCTAGTAGCTGGT	25	2
CTAATCTTGGCCTGAGTGGTC	21	2
CTAATTCCAGACTAGTGAA	19	2
CTACAGTGCCCATTGATTAAG	21	2
CTACCGATTGAATGG	15	2
CTACCTCCTATGACCTGCACTCAT	24	2
CTACGCCACCAAGTTTGTGCC	21	2
CTACGTCCCTGCCCTTTGTA	20	2
CTAGACCCAATGAAGTCCATGAAT	24	2
CTAGGGTGATGGTGTCATTTG	21	2
CTATATGGATAGCTCCTATTGA	22	2
CTATCAAATTAGCTTTGTAAC	21	2
CTATTGCTAAGTTTGTTATCAA	22	2
CTATTGGGTTGAGATGGTTCTT	22	2
CTCAGAGGCTTCCAA	15	2
CTCCACATTCGGTCAATGTTC	21	2
CTCCACGTGCACAGAACTACACACC	25	2
CTCCTACCGATTGAATGGTCC	21	2
CTCGAGGCGAATCTCAAA	18	2
CTCGAGGCGAATTTCAAACTG	21	2
CTCGGAATCGCCCCCT	16	2
CTCGGCAACGGATATC	16	2
CTCGGTGCGAGTTCTATCGGGTAA	24	2
CTCGTGTTGCATCCCT	16	2
CTCTCCACCAAAACATGAAATGGA	24	2
CTCTCTTGGTGTTTATTGAGCACA	24	2
CTGAAAAAGTCCACTGAACCTT	22	2
CTGAAAAAGTTATCAGTTTGAA	22	2
CTGAAAAATTCCCTCCGAGCGGCG	24	2
CTGAAAACTCCCCCAAGGCTTCCAA	25	2
CTGAAAAGAATCTTGATGATGCTGCAT	27	2
CTGAAAAGCAACAACTTCCCTACAGGAGTT	30	2
CTGAAAATATCATCCTCAGTTTTGT	25	2
CTGAAAATATGCGGCACGCCCCTCGGAC	28	2
CTGAAAATGGGCCTGGCGCACCCCT	25	2
CTGAAACAAAGCCATTATCTATGTT	25	2
CTGAAACACACTCGT	15	2
CTGAAACACGATCATTG	17	2
CTGAAACACGCTGTTGA	17	2
CTGAAACATGATCTGGC	17	2
CTGAAACCTCGGGATAAGGATTG	23	2
CTGAAACCTTGATTATGCTGCAT	23	2
CTGAAACGTAACAAGGTTTCCGTAGGTG	28	2
CTGAAACTAAGTCAAGATGTGGCCACC	27	2
CTGAAACTCCCTCAAGGCTTCCA	23	2
CTGAAACTCTCCCTCAAGGCTTCCAA	26	2
CTGAAACTGAAACTGAAAATAAT	23	2
CTGAAACTGACCCGA	15	2
CTGAAAGAGGAATTCCTAGTAAGCGCGA	28	2
CTGAAAGAGGGAAAGATGGA	20	2
CTGAAAGATCTGGCAA	16	2
CTGAAAGCTCCGATCGT	17	2
CTGAAAGCTCGCGTTGACTACGTCCCT	27	2
CTGAAAGGGGCGCCGGAGAGGGTGA	25	2
CTGAAAGTATCAAACTGACCCTAGATGTCT	30	2
CTGAAAGTTTGCCTA	15	2
CTGAAATAATTGGTTTTTGCGGCT	24	2
CTGAAATAATTTCACAGCATATG	23	2
CTGAAATAGAAAGAGTGTTTCT	22	2
CTGAAATCATTCCTCTTCCTAAAATGG	27	2
CTGAAATCGTATTTCA	16	2
CTGAAATCTTCCACATGGTGTTATACG	27	2
CTGAAATGGATTGAAGGGAGCTCT	24	2
CTGAAATGGTGCCACGCTGTGTGCGTC	27	2
CTGAAATTAACGACTCTCGGCAACGGAT	28	2
CTGAAATTGCATTTTACCTTCTGCA	25	2
CTGAAATTGGAATGAGTACAATCTAA	26	2
CTGAACAATACCTCGACTCTGA	22	2
CTGAGAAACGGCTACCACATCC	22	2
CTGAGAGCTCTTTCTTGA	18	2
CTGAGCCTTGTTGATCGCCC	20	2
CTGCCAAAGCTAAATTTTGAG	21	2
CTGCCACCATGATCTGG	17	2
CTGCCCTTTGTACACAC	17	2
CTGCGCCCGAGGCCTCTTGGTCGA	24	2
CTGCGGAAGGATCATTG	17	2
CTGCGTGGGCCACCA	15	2
CTGGAAAACTGTTTGGAGTGGCTGTTA	27	2
CTGGACTCGTCGGCC	15	2
CTGGAGAAGCGTCCTCAGCGG	21	2
CTGGCGACGCGGGATGAACCGGAA	24	2
CTGGCGATGCGGGATGA	17	2
CTGGCGATGCGGGATGAA	18	2
CTGGCGGCATAGCTTA	16	2
CTGGGAAGTCCTCGTGTTGCACCCCT	26	2
CTGGGTCATTTTGAGGGCAGC	21	2
CTGGTTCATCATTTG	15	2
CTGTAAAGACAGGACTCATGAGCT	24	2
CTGTAGCCAAAACTGGTTTTT	21	2
CTGTCTCCGCAACCA	15	2
CTGTTTTGTCGACTCTATGAGC	22	2
CTTAACTGGAGTGGTAAGAG	20	2
CTTACAGTGCCCATTGATTAAG	22	2
CTTACCAGGTCCAGACATAGTAAGG	25	2
CTTACCTGGACGGGGTCAATGGGTG	25	2
CTTACGGATCCTAAAGTTAAC	21	2
CTTCATGCTATAATG	15	2
CTTCTTTCTTTCTCTCACCTCCGT	24	2
CTTGAAACTTTGAACGCAAGTTGCGCCCGA	30	2
CTTGAACTGGTGATCTCTAGAGAA	24	2
CTTGCTGAACCGATACAGACT	21	2
CTTGCTGCCAGCATGATCTTA	21	2
CTTGTAAACCTATTTGTTGCCAAT	24	2
CTTTATTCTTGCCTGTTTTGATTGAGA	27	2
CTTTCGATGGTAGGA	15	2
CTTTCGATGGTAGGATAGAGGCCTA	25	2
CTTTGATATGCATAAATGTGC	21	2
CTTTGCAACAAAGTTGTTCTT	21	2
CTTTGGATTGAAGGGAGCTCT	21	2
CTTTGGTGCACGTTTTTCTTC	21	2
GAAAAAACGCCGCAGTACATCCATGAA	27	2
GAAAAAAGTTCAAAAAGTACAGGCGTTA	28	2
GAAAAAATGAAGCTGCCAGCATGATCTG	28	2
GAAAAATCCAGTTCACAGTTTAGCGTGC	28	2
GAAAAATCTTGATGATGCTGCAT	23	2
GAAAAATTAGCACAGGTCATATTGCACT	28	2
GAAAACGACTCTCGGCAACGGA	22	2
GAAAACTATGGATGCC	16	2
GAAAAGACAGCAGGACGGTGGTCATGGAA	29	2
GAAAAGGGTTTGACCAGTTGAGTTAAAA	28	2
GAAAATGGACATGTT	15	2
GAAAATGGAGATGGTGTGTATCCCC	25	2
GAAAATGGATGGCGC	15	2
GAAAATTAAGGTGATGGGA	19	2
GAAAATTGTAACCTCTCAAGATTGT	25	2
GAAAATTTCACTATTCTGTGCAC	23	2
GAAACACGCTTTATCTTGTAAACCC	25	2
GAAACAGTGCCATGGCCA	18	2
GAAACCAAGATGTGACCA	18	2
GAAACCAGCCCCATGTCGCTCCGATTCGT	29	2
GAAACCTGAAACATGTAGAAA	21	2
GAAACGAAGCTGCCAGCATGATCTGG	26	2
GAAACGAGAGCTCCAAGTGGGCCAT	25	2
GAAACGTGTGCTTGG	15	2
GAAACTGAAAAAGCAAACGACTAGCCTA	28	2
GAAACTTACCAGGTCCAGACATA	23	2
GAAAGAAAATTAGCTCAGC	19	2
GAAAGAAATGCATTTGCACCTGCATCTTT	29	2
GAAAGACATGTCGCTCCGATTCG	23	2
GAAAGCAAACCCCTTAGTCCCAAG	24	2
GAAAGGATTGAAGGGAGCTCT	21	2
GAAAGGATTTGGGCACATTGCCA	23	2
GAAAGGGTGCACCATCGA	18	2
GAAATAGGCGGGAAGGAAATTGAAAGA	27	2
GAAATCAAGTATTTCAAATGGGTTA	25	2
GAAATCTTGCCTACTCCTCCCATTCC	26	2
GAAATGCCGACCTGCAGTAGGGGCCTCT	28	2
GAAATGCCTGGCTCCCTGTATGCCA	25	2
GAAATGCGAGTTCTATCGGGTAA	23	2
GAAATTCAATGGCTCGGTCAGGTTA	25	2
GAAATTCCAAAGGGATCGCATTGATC	26	2
GAAATTCCACAGCTTTCTTGAACTG	25	2
GAAATTTTGGTAGTGCAAAGATGCTG	26	2
GAACAACCATCTTTT	15	2
GAACCGGAAGCCGGGTTACGGTGCCCA	27	2
GAAGATAGAGAGCAC	15	2
GAAGCTGCCGGCATGATCTG	20	2
GAAGCTGGCAGCATGATCTGG	21	2
GAAGCTGTCTATGAATGTCTGA	22	2
GAAGGCGGCTTACTGTGCCAACCG	24	2
GAAGGGTGTTAGTGATGT	18	2
GAAGTCCTCGTGTTGCACCCCT	22	2
GAATACCGTGTGCACGCCGCAAA	23	2
GAATAGTGCTCGCCTCCAACC	21	2
GAATCAGTACCCAGTA	16	2
GACACGGGGAGGCAGTGACAATA	23	2
GACAGCAGGACGGTGGTCATGGAA	24	2
GACATCCTTAGCAACCATGACACT	24	2
GACCAGGCTTCATTCCCC	18	2
GACCATGTAAACCTCTAGTGG	21	2
GACCATTGAAAGCAGAATGCCTTGATCA	28	2
GACCGATAGCAAACAAGTACCGCGA	25	2
GACCGCAGAGCGCAAGAAGGGAC	23	2
GACCGGGACGCGATGGCG	18	2
GACTGAGAGCTCTTTCTTGA	20	2
GACTGGTCGAACAGAGACGAA	21	2
GAGAAAGAGAATTTCACATGGAGAGA	26	2
GAGAAATAGTCCAAA	15	2
GAGAAGATAGATGGTGTCGGCT	22	2
GAGAATCCATTTTAGGA	17	2
GAGACACATGGCATCTAGCTTA	22	2
GAGATGCTGTAAAAAACAAGTGA	23	2
GAGCAGGCAGTTTGGT	16	2
GAGCAGTTGCCACGCTGC	18	2
GAGCCGCGCGGGCCGCCTTG	20	2
GAGCTTGCAGCAGGTACGCAC	21	2
GAGGCCTACCATGGTGG	17	2
GAGTCAAAGGGTGCTTGAA	19	2
GATAAAACGCCGCAGATACATCCA	24	2
GATAAAACGCCGCAGATACATCCACGATGA	30	2
GATCATCTGACTCTCACTCGTAAT	24	2
GATCGCGTAGCCTAATGG	18	2
GATCGGCGCAGTCTAGTTCCC	21	2
GATGGATATCAATGGA	16	2
GATGTTCGAGATCGTCTCTGTGT	23	2
GATGTTTGTAAGTGC	15	2
GATTAGAGGCATCGGGGGCGCA	22	2
GATTAGAGGCCTTGTGGTTG	20	2
GATTATAGGTGTCCGGGTTAGCTT	24	2
GATTGAGCCGTGCCAATATC	20	2
GATTTGCTGGGTCCCTCGAGT	21	2
GATTTGGTTGATGGACTA	18	2
GCAAACAACGATGACACCTGT	21	2
GCAACCTGAAACCTTTGCAGACGACTTAA	29	2
GCACCAGTAGTCTAG	15	2
GCAGATACATCCATACACTGTGGAA	25	2
GCATTGGCCTGGCGCACCCCTC	22	2
GCCATGGTCGAAGCGGTG	18	2
GCCCCATGTCGCTCCGATTCGT	22	2
GCCCCGTTGTGCCCGG	16	2
GCCCGGGCGGAGCGGCCGTCGGTGCA	26	2
GCCCGTCGTTGCCTAGATTTGT	22	2
GCCTGAGAAACGGCTACCACATCCAAGG	28	2
GCGAACCGGGAAATGCCCAGCTTGA	25	2
GCGACCCCAGGTCAGGGGGGACTA	24	2
GCGACCCCAGGTCGGG	16	2
GCGAGTTCTATCGGGTAAAGCCAATG	26	2
GCGTTTGTAGTCCAA	15	2
GCTAAGAGGTGTCTCCCAGCCA	22	2
GCTCGGTGCGAGTTCTA	17	2
GCTCGGTGCGAGTTCTATCGG	21	2
GCTCGGTGCGAGTTCTATCGGA	22	2
GCTCGGTGCGAGTTCTATCGGGTA	24	2
GCTCTATCGGGTAAAGCCAATGATTA	26	2
GCTGTACTATCTCTCTT	17	2
GGAACATACTTGTTACGATCTTG	23	2
GGAAGTCATCGTGTTGCACCCCT	23	2
GGAATGCCCCCCACA	15	2
GGACGGTGGTCATGGAAGTCGA	22	2
GGACGGTGGTCATGGAAGTCGAA	23	2
GGAGAAGCCCTCACAGATGCTC	22	2
GGAGAGGGAGCCTGAGAAAC	20	2
GGAGGGCAAGTCTGGTGCCAGCA	23	2
GGAGTTCTATCGGGTAAAGCCAATG	25	2
GGATAGAGGCCTACCATGG	19	2
GGATCTGTCATACAACGA	18	2
GGATTACCTTCAGCACCTCACC	22	2
GGCAGAACGTCATCCTGC	18	2
GGCCAGTTGGTCACAAATTGGGGG	24	2
GGCGACCAACAAGAGCATCACGGG	24	2
GGCGGGTAGAATCCTTTGCAGA	22	2
GGGAAGTCCTCGTGTTGCACCCC	23	2
GGGACTCCCACTTGAACCGCATGT	24	2
GGGATGTGTTGTATGCC	17	2
GGGCAAGTCTGGTGCCAGCA	20	2
GGGCACGAGGTAGATTAGCTAATA	24	2
GGGCGCGGCGGTCGCTGCAAAA	22	2
GGGGAGGTAGTGGATCTTCCAGCTG	25	2
GGGGAGGTAGTGGCAATA	18	2
GGGGAGTAAAGAGAGGTTAGGTCT	24	2
GGGGCAACTCCTGGTGCTTGTAC	23	2
GGGGTGTCAGCAAAGCTTCTAAAG	24	2
GGGTCGCTAACTCAACGG	18	2
GGGTGCGATCATACCAGC	18	2
GGTACACCTGCCTGGGCGTCAC	22	2
GGTACAGCCATTTTGATG	18	2
GGTACCAGGCCTACTACATAA	21	2
GGTATTTCCGTTCAGTTTCT	20	2
GGTCAACTTGTTGAAAGC	18	2
GGTGGTCATGGAAGTC	16	2
GGTGTCTGCGGAAGGATCATTG	22	2
GGTTACGGGCGGACACTTTGTTGA	24	2
GGTTAGCCGAAGATGGT	17	2
GGTTATGCTTGTGCT	15	2
GGTTGAGGGCTCTGTTAGTGGCCA	24	2
GGTTGGGCCTATTGCTACTACTGA	24	2
GGTTTCCGTAGGTGAACCTGCGGA	24	2
GTAACGGTCGGGTATTTAGACGGG	24	2
GTAAGAGACACATCAACCTGCGAT	24	2
GTAAGAGTTTGGGACCAAGAGGTT	24	2
GTAAGGGAAGCCCACAT	17	2
GTAAGTCCAAGTTGATGCCAA	21	2
GTAATATCCAGGTTCACT	18	2
GTAATGGGTGACCTGCCTAGGTGG	24	2
GTAGGCAACCTGACTATCGTAGGCACCTGA	30	2
GTAGGCCCTGAACTATCGTAGGCACCTGAA	30	2
GTAGGTTTTGGATCGTTTTGATGT	24	2
GTAGTCTAGTTGGTTAGGA	19	2
GTATATTTAAGTTGTTGCA	19	2
GTATTTCAAATGGGTTA	17	2
GTCAACTCGAGGTAATGTGATAGA	24	2
GTCCCTGCCCTTTGTACACA	20	2
GTCCCTGCCCTTTGTATACA	20	2
GTCGCTCCGATTCGT	15	2
GTCGCTTGAACCATGTTGAT	20	2
GTCGTTGGTTGCTCATATGATGGT	24	2
GTCGTTGTCTGTTCGACCTTG	21	2
GTCTGCCTGGGTATCACGC	19	2
GTCTGGAGAAGCGTCCTCAGCG	22	2
GTGAAGCTCGACAATGGTTAC	21	2
GTGAGACAGAGGAGAGTGGA	20	2
GTGATTTTGGGGTTGTTGGGTGGT	24	2
GTGCAATATCATCTTTAGTCCGACATA	27	2
GTGGGATGAACCGGAAGCCGGGTTA	25	2
GTGGGCCATTTTTGGTA	17	2
GTGGGTTCCTTGCTTGGA	18	2
GTGGTGACGGGTGACGGA	18	2
GTGGTGACGGGTGACGGAG	19	2
GTGTCCCATCGGTAATGGTGGAAG	24	2
GTGTCGCACCGATTCGC	17	2
GTGTTGTAGTATTAGAAGTGA	21	2
GTGTTGTAGTATTAGACGTGA	21	2
GTTAAATGACCAAAAAAG	18	2
GTTATACTATATTCAGGTGGCGTG	24	2
GTTATCAGAGTGTCCA	16	2
GTTCGTTGATGATTTCTAAGTCCA	24	2
GTTCTATCGGGTAAAGCAAATGAG	24	2
GTTCTATCGGGTAAAGCCAATG	22	2
GTTCTATCGGGTAAAGCCAATGA	23	2
GTTGAAGATGGTCCTGAA	18	2
GTTGGCCAAGCCCTCGCGGTGAAA	24	2
GTTTGTGCATTTCTGTAGTCATT	23	2
GTTTTAGTTTTGAAGTG	17	2
TAAACGACTCTCGGCAACGG	20	2
TAAACGACTCTCGGCAACGGATATCT	26	2
TAAACGAGAAATGGTCCAAAT	21	2
TAAAGCTGATCTTCATGGTTT	21	2
TAAAGGTTGTCTATGATTG	19	2
TAAATATTGTGTGCCAATGTGCTA	24	2
TAACACCAGCAATACTAAGGACGCC	25	2
TAAGACAGCAGGACGGTG	18	2
TAAGACTGGAACATTGACTTTGAA	24	2
TAAGAGACGAAAGTTTCCAGA	21	2
TAAGCTGCTTGGTGTTTGGTT	21	2
TAAGTCCGATGATGCAGTT	19	2
TAATATCACGGGTCCT	16	2
TAATCGGCATATATAC	16	2
TAATCTCCACCATCTCAGCTT	21	2
TAATGGCAGAAACACCAAGAA	21	2
TACCACCCTGAAGGATGACAACT	23	2
TACCCAATCCTGACACGGGGA	21	2
TACCTCAACAGATCTTATGGATCC	24	2
TACCTGGCTGATCCTGCCTAT	21	2
TACGAAGGGCCTTGTATATAGA	22	2
TACGCGACGGGGTATTGTAAGTG	23	2
TACGCGACGGGGTATTGTAAGTGGC	25	2
TACGGGCGAGAGACCGATAGC	21	2
TACGGGCGAGAGACCGATAGCA	22	2
TACGGTGCCCAACTGCGCGCTA	22	2
TACGTCCCTGCCCTTTGTT	19	2
TACTCTAGAATCTCAATGGTACTT	24	2
TACTGGTGGAGACGTGTGAGTGTT	24	2
TAGAAGTGTTCTAAAAAGAGTAGT	24	2
TAGCAAACAAGTACCGCGAGGGAA	24	2
TAGCCCACGCGCAGCCGACGC	21	2
TAGCTGGAGCTCGGTGCGA	19	2
TAGCTGGAGCTCGGTGCGAGTTCTA	25	2
TAGCTGTGGTTTTAGTTGTTA	21	2
TAGGGTAGGGTTCTTTTGGA	20	2
TAGGTTTCGAGTCCAGAAATCC	22	2
TAGTCAAGGTGTATGCAAATTAGC	24	2
TAGTGTTGGGTAAGAGTCTTA	21	2
TAGTTATGATTAAGGGAAGG	20	2
TAGTTTTGCCGGTTGGTTTCC	21	2
TATCCTCTTCATTCGGTCGGT	21	2
TATCGTCCAAGTGTCC	16	2
TATCTCGGCTCTCCCATCGATGA	23	2
TATCTCGGCTCTCGCATCGATG	22	2
TATGCAATATCTAAGCCCTTTCAG	24	2
TATTAATGTGCAGTAA	16	2
TATTAATGTGCAGTAAATGGA	21	2
TATTAGATGACCATCAACGAAA	22	2
TATTCCTGACTCTGGTACCAGTGA	24	2
TATTGCATTGGCCTGGCGCACCCCTC	26	2
TATTTGAAGCGTGACAAGGTAAA	23	2
TCAAACATACCTAGACGGGAC	21	2
TCAACTAGCCCCGAAAATGGA	21	2
TCAATTTGGCTATGCTTCTGGTGT	24	2
TCACATATCTAGTTTTGCCAAA	22	2
TCACCCCTAACTATTAATCGTGAA	24	2
TCACCTGCCGAATCAACTAGCCCCGAA	27	2
TCACGGTTCTGATCTTATAGC	21	2
TCACTTGAGTCGATTTAATATGCT	24	2
TCAGACCAAGATACTGCCCG	20	2
TCATAAAAGTGGGGTGTCTGGCC	23	2
TCATACAGATTGTTATGAGC	20	2
TCATACTTCGCCAACTGCGTA	21	2
TCATATCCAACTCCTGGCATC	21	2
TCATCGTGATGGGGATAGATCATTGCAA	28	2
TCATGCTGATCATACTACATTGTT	24	2
TCATGTCTTCGATGTTCTATATCT	24	2
TCATTGCAACTGTTGGTCTTCAACGAG	27	2
TCCAAAGGGATAGCATTGATC	21	2
TCCAAAGGGATCGCATTGATCA	22	2
TCCAAAGGGATCGCATTGGTCT	22	2
TCCAATAGTGGAACGCACTCAG	22	2
TCCAATTGGAATGAGTACAATCTAAAT	27	2
TCCACAAATATGATTACTTGC	21	2
TCCACTAGAGAAGTATCCTGT	21	2
TCCACTGAACCTTAT	15	2
TCCACTGAGATTCAGCCCCA	20	2
TCCACTGAGATTCAGCCCCATGTCGC	26	2
TCCAGTAAAAGTTCATCTAGC	21	2
TCCAGTAGTCCGGCTAGA	18	2
TCCCCTCTCCTCTCACTCACTCT	23	2
TCCCGTGAACCATCGAGTCTTTGAA	25	2
TCCCTCACTCGAAGTCTGCCA	21	2
TCCCTCCGTCCCAAAATGAGTGAC	24	2
TCCGCATGGCCCTTATGG	18	2
TCCTAAAGCCGAGAGGACTGC	21	2
TCCTCCGGACGAGGGAGAAACGAC	24	2
TCCTGGGAAGTCCTCGTGTTGCACCCCT	28	2
TCGAAATGCCCCCCA	15	2
TCGAACCGTCTAGTAGCTGGT	21	2
TCGACGAGTTACTGGTTCTG	20	2
TCGAGAGCTCCAAGTGGGCCAT	22	2
TCGAGCAAATGAGCAGGTTTG	21	2
TCGCCGACCCCACCCATGCCAA	22	2
TCGCCTGGCCGACCCTCC	18	2
TCGCGTGTACCCGTACTTGAGGGT	24	2
TCGCTACCTGATTCGAGACGA	21	2
TCGGACCAGGCTTCATTCC	19	2
TCGTAGCACCTGGCATCGTAGGCACCTGAA	30	2
TCGTAGGCACCTGATATCGTAGGCACCTGA	30	2
TCGTAGGTGTCTTGCCCACC	20	2
TCGTGATGGGGATAGATCATTGCAA	25	2
TCGTGATGGGGATAGATCGTTGCA	24	2
TCGTGATGGGGATGGATCATTGCAA	25	2
TCTAAACGACTCTCGGCAACGGATA	25	2
TCTAGTGAGACGACGGATGATCAT	24	2
TCTCCAGGCCGCCAGCTCCCA	21	2
TCTCGATGACGCTGCAT	17	2
TCTCGGCTCTCGCATCGATGAA	22	2
TCTCTAGTTTGGTGATTGTGACCT	24	2
TCTGATTGTCTCTAGCCGGACT	22	2
TCTGGCGCCTGCGGCGTCCGA	21	2
TCTGGTAATTGGAATGAGTACA	22	2
TCTGTGCTGATTGTGATG	18	2
TCTTACCTTTTAAACTTATTTC	22	2
TCTTCGCGGTGCTTAACCTGC	21	2
TCTTGCTCAAATGAGTATTCC	21	2
TCTTGCTCAAATGAGTATTCCA	22	2
TCTTGGCCCCGGAGGCACGTG	21	2
TCTTTCCAACGCCTCCCA	18	2
TCTTTCCATCCTTCTAAGGCA	21	2
TGAAAAAACCTCTGCATCCAG	21	2
TGAAAAACAATGTCCCCTCCAGCTTTCCA	29	2
TGAAAATCGGACCAGGCTTCATTCCCC	27	2
TGAAAATCTTGATGATGCTGCAT	23	2
TGAAACATCTTTAGTCGCCA	20	2
TGAAACCATACAGTTGGCTATGAAGGA	27	2
TGAAACGCCGCAGAACATCCAGTGACTGGA	30	2
TGAAACGTAACAAGGTTTCCGTAGGT	26	2
TGAAACTAATCCCTTAACGAGG	22	2
TGAAACTCCATGCTTCTTCTAGAGTG	26	2
TGAAACTCGGACCAGGCTTCATTCC	25	2
TGAAACTGCCAGCATGATCTGG	22	2
TGAAACTGGTTTTGGGATTTAGACAAT	27	2
TGAAAGAAATTTTGCGTGCAATGATCC	27	2
TGAAAGAGATTCAGCCCCATGT	22	2
TGAAAGAGTGAGCAC	15	2
TGAAAGCATAACTGGTGTTGCCT	23	2
TGAAAGGTAGACTTGA	16	2
TGAAATCGTAATGCTTCATTCTCACAA	27	2
TGAAATGAAAGGGGGAGCCTGAGAAACGGC	30	2
TGAAATGTAGTTCTGCAAGCATATGG	26	2
TGAAATTCCACAGCTTTCTTGAACTG	26	2
TGAAATTGGTCGGATTGACATTGTC	25	2
TGAAATTTTACCCTA	15	2
TGAACCGGAAGCCGGGTTACGGTGCCCA	28	2
TGAACGTGATGCAGGCATTT	20	2
TGAACTGAAAAACTCTCCCTCAAGGCTTCC	30	2
TGAAGAAGCTGTTTTGGTAA	20	2
TGAAGAAGCTGTTTTGGTAAT	21	2
TGAAGCTACCAGCATGATCTTA	22	2
TGAAGCTGCCACCATGATCTAA	22	2
TGAAGCTGCCAGCATGAT	18	2
TGAAGCTGCCAGCATGGATCTGG	23	2
TGAATATGTACCCGGGCCCTGTA	23	2
TGACAGAAGAGTTAAATGTTGA	22	2
TGACATGAAAGTGGT	15	2
TGACATGTCGATGAATTGCCA	21	2
TGACCATGTCAATCTCTAGTG	21	2
TGACCGAGGGTCTGAGCTCTTA	22	2
TGACCTTTCTTGGTGTTGTTAG	22	2
TGACTCTCGGCAACGGATA	19	2
TGAGAGCCTGTACTATAGCCGC	22	2
TGAGAGTATACTCTA	15	2
TGAGCCGCGCCACGGAATCGAGA	23	2
TGATCCCGTCCAGGTAAGTAT	21	2
TGATCCGGGTCATGAAATCAAGAT	24	2
TGATCCGGGTGCCGCCTCCA	20	2
TGATTAGAGGCATCGGGGGCGCAAC	25	2
TGATTGAGCCGTGCCAATAGTC	22	2
TGATTTAGGACTTCCTTTAGC	21	2
TGCACCGAGCGGACGGCGTTGCAT	24	2
TGCACGTTTGTCATCTCCGTGGTG	24	2
TGCAGAAGGATCATTG	16	2
TGCAGCCCCAATCGGGCGGTA	21	2
TGCAGCTCTTTCTTAAGGTTT	21	2
TGCATTTGCACCTGCATCTTT	21	2
TGCCTGGCTCCCTGTATGCCAT	22	2
TGCCTGGGCGTCACGCA	17	2
TGCCTGGTTCCCTGTATGCCA	21	2
TGCGATACTTGGTGTGAA	18	2
TGCGGATTCATTTTTCA	17	2
TGCTCAAAAGTGGGATGGTTT	21	2
TGCTTGCCAAACTTTGTCTAT	21	2
TGGAAACACCCTGAAAACATGAAA	24	2
TGGAAAGTCCTCGTG	15	2
TGGAATCGAATCTGTGACCTTA	22	2
TGGAATGTAAAGAAGTATGGAG	22	2
TGGACGATTTCAGAC	15	2
TGGACTAGTCATGGATTAACTTG	23	2
TGGACTGAAGGGAGCTCCC	19	2
TGGAGAGGCTAGATGTTGTTG	21	2
TGGAGCCCGTGGGATTAGTCGAGG	24	2
TGGAGTCCAAGGTTTAGAAGTGCCA	25	2
TGGATCATGTTACGTAC	17	2
TGGATGACACGACTG	15	2
TGGATTGAGAGACTTTGT	18	2
TGGATTTGTTCGGTGT	16	2
TGGCACTCATGGGATTCGCA	20	2
TGGCAGAGTGGCCTTGCTGCC	21	2
TGGCCTCTGGTGTGGTTTTAATG	23	2
TGGCGACCGGTACCATG	17	2
TGGCTAGCTGGGTGTTATCAG	21	2
TGGCTCGGTCAGGTTA	16	2
TGGCTGAATTTAGTCAAGGTGGAAA	25	2
TGGGAAACTGTTCCTGTCTCAGA	23	2
TGGGAAGCCCTCGTGTTGCACCCCT	25	2
TGGGAGCTCGCCCATCCTTCA	21	2
TGGGCCGCGCCACGGAATCAT	21	2
TGGGGACTCATGGGAGACTGCCGGG	25	2
TGGGGAGCATTTTATTTTTTGGTC	24	2
TGGGTGACCTCCTGGGAA	18	2
TGGGTGACCTCCTGGGAAGTCCTCGTG	27	2
TGGTCCGGTGAAGTGT	16	2
TGGTCCGGTGAAGTGTTCGGA	21	2
TGGTCTGATGGGCTGTTA	18	2
TGGTCTTCAACGAGGAATTCCTA	23	2
TGGTCTTCAACGAGGAATTCCTAGTAA	27	2
TGGTCTTTGCAATGCAGATAT	21	2
TGGTTAGCATAAACATGCCACGGG	24	2
TGGTTGGAATAGCAAATTCCCGAC	24	2
TGGTTGGCATTTGCCAGCAGCAAGCCTA	28	2
TGGTTTGTGACCACTCCATGC	21	2
TGTAAAGACCCATCTTCTTCC	21	2
TGTAGCAAGCATGATGGAGAC	21	2
TGTAGCCTCCTCATTTGACAATGT	24	2
TGTAGTCTAGTTGGTC	16	2
TGTATGCACCTCGACTA	17	2
TGTCGCTCCGATTCGTA	17	2
TGTCGCTCCGATTCT	15	2
TGTCGCTTCGATTCGT	16	2
TGTCGTTGAATTCGTTTTGTC	21	2
TGTGAACACGTCTACTTAGAGGAT	24	2
TGTGAAGCTTTCAAATAGTGT	21	2
TGTGGAATGAAGATGCTCA	19	2
TGTGGGCAGCGGGGTGGATA	20	2
TGTGGTAGTTAGGCGTACATCACA	24	2
TGTTAAACTCTGTCGTGCTGG	21	2
TGTTAATTTAAGGTTTGT	18	2
TGTTAATTTTAAGGTTTGT	19	2
TGTTACTTTACCATTTTGTGAGCA	24	2
TGTTTAGGATACTAGAATGATAGT	24	2
TGTTTGACTCTATTGCCTCTGCAA	24	2
TGTTTGATCCTGCATATGATTCAT	24	2
TGTTTGTATCGTCCAAAGTAA	21	2
TTAAAGCTATGTTAATTTGTTT	22	2
TTAAAGGTAACAACTAAGGGAAA	23	2
TTAACAGTAAGAGAATATTCCCTT	24	2
TTAAGGCAAGGCTAGCA	17	2
TTACAACCCGCAGTGAGGATG	21	2
TTACAGTGCCCACTGATTAAG	21	2
TTACAGTGCCCATCGATTAAG	21	2
TTACAGTGCCCATTAATTAAG	21	2
TTACATGGGGTGTCCGAC	18	2
TTACCAAAATTTGTTGC	17	2
TTACCGTCATATCATACAAGCTCT	24	2
TTACTCATCTTCGTGTCTTTGGTT	24	2
TTAGAGGACAGATCCTATTGCTG	23	2
TTAGATGACCATCAACGAAAG	21	2
TTAGGAGTCATATGCCATGTTGCT	24	2
TTAGTTAGTTGGTGA	15	2
TTATAGGCAAGCATCCAC	18	2
TTATAGTTTTCTTGCCTACA	20	2
TTATCGATCACACCTTTTAAGT	22	2
TTATCTTCACACCGTCCCTCA	21	2
TTATTGGGTTGAGATGATTCCT	22	2
TTCAATAGGCTCGGTCAGGTTA	22	2
TTCAGCCCCATGTCGCTCCGATTCG	25	2
TTCCAAAGGGATCGCGTTTATC	22	2
TTCCATGACTTTCCTTGTACACTT	24	2
TTCCCCACTCCACCCATCCCAT	22	2
TTCCCTACTCCACCCATCC	19	2
TTCCCTCCGAAGTTTCCCTCA	21	2
TTCCTAGTAAGCGCGAGTCA	20	2
TTCCTGAAAGGAGAGCAGAATCGA	24	2
TTCGCCACGCTGCTGATGCATATTCGT	27	2
TTCGGAAGATGGTCAAGGTA	20	2
TTCGGGATAACTCAGC	16	2
TTCGTTGCCTGTTCGACCTTG	21	2
TTCGTTGTCTGCTCGACCTTG	21	2
TTCTCAAAGGTCATGCCATCG	21	2
TTCTCCCTACGTTACTTGCTCTTAT	25	2
TTCTGCTTACCAAAATGGCC	20	2
TTCTTGATCATTGAATCTTCAATC	24	2
TTGAACGCAAGTTGCGCCCGA	21	2
TTGAATGGTCCGGTGAAGTGTTCGGA	26	2
TTGAGATACAATAACTTGCACCTC	24	2
TTGAGCATAAAACTAGGAGTT	21	2
TTGAGCCGCGCCACGGA	17	2
TTGAGTACTTTAAATCGCGAG	21	2
TTGATACAGGGTTGGTATAAT	21	2
TTGATCCTTTGCACTTGATAA	21	2
TTGATGATGCTGCATT	16	2
TTGCAAGGGCCAGGCGCACCCT	22	2
TTGCAAGGGCCAGGCGCACCCTC	23	2
TTGCAATTGTTGGTCTTCAACGAG	24	2
TTGCAGAATCCCGTGA	16	2
TTGCATTGGCCTGGCGCACCCGT	23	2
TTGCCGACCCTACCCATGCCAA	22	2
TTGGACCATCACTTTTT	17	2
TTGGATTGAAGGGGGCTCTA	20	2
TTGGGTGAGATGTGCGACGTGCT	23	2
TTGGTCGATTAAGACAGCA	19	2
TTGGTTATTGTCTCGAGACA	20	2
TTGGTTGCGCATGAACCTGA	20	2
TTGGTTGTTGGTGCTGATG	19	2
TTGTAAGACCCCATTTTTTGT	21	2
TTGTAAGATAGGTTC	15	2
TTGTAGACGCCGGAAGTTGGA	21	2
TTGTAGGGCTTCGGTTATGAT	21	2
TTGTAGTTTTCTTCTC	16	2
TTGTCCCTCTCTTATGCGTT	20	2
TTGTCGCTTGAACCATGTGGA	21	2
TTGTTGGGTTATCCCTGCCTCA	22	2
TTGTTGGTCTTCAACGAGGA	20	2
TTTAAGAGAGATGAATTGTTATGC	24	2
TTTAAGCATATCAATA	16	2
TTTAAGTGGTTTTGCATGTTGGAG	24	2
TTTAATGGCTCGGTCAGGTTA	21	2
TTTAGATTGAAGAGAGCTCTA	21	2
TTTCCACGTGCTAAGT	16	2
TTTCCCAACTCCACCCATCCCAT	23	2
TTTCGTTGTCTGTTCGACCTT	21	2
TTTGATCGATGAGGGAATAAT	21	2
TTTGATGGGAAAGAATTATTT	21	2
TTTGGATTGAAGGGAGCTC	19	2
TTTGGATTGAGGGGAGCTCTA	21	2
TTTGTGGAACTCGAACTGGT	20	2
TTTGTGTTGATGAGATGGAGA	21	2
TTTTAACAAGGCCTCTATTAGATG	24	2
TTTTCCCTACTCCACCCATCC	21	2
TTTTCGACGAAGAATGGCGCA	21	2
TTTTCTATAGATCAGCTAGTC	21	2
TTTTCTATGTCGGCCATGGTA	21	2
TTTTCTGTCTCTGTCTTGGGC	21	2
TTTTGGTAATGCAAGTGTTGC	21	2
TTTTGTTGTTTCTATGGCACAATA	24	2
TTTTTCTGAGTCATCTGCCACTGC	24	2
AAAAAAAGATGACCACCAACGAAAA	25	1
AAAAAACCTGAAACTACTTCTTTGGACTC	29	1
AAAAAAGATGACCACCAACGAAAA	24	1
AAAAAAGCAAGTTGAAATGTTGGATAAA	28	1
AAAAACCATGCTGCCA	16	1
AAAAACGGAATCTGGGAGG	19	1
AAAAACGTGATGGGGATA	18	1
AAAAACTGCGTACCTTCCTCGT	22	1
AAAAACTTGTGTTCTTTTCTTGAA	24	1
AAAAAGAGATTCTCCCCTCCGTCAA	25	1
AAAAAGCTAAGGCCTTATTTGATG	24	1
AAAAAGCTGGGAGTTCCT	18	1
AAAAAGGGATCGCATTGATCT	21	1
AAAAATTGTTCTCTCTCTTGACCTTGGGA	29	1
AAAACACGCCGAAACTTTGCAGACGACTTA	30	1
AAAACAGGACGGTGGTCATGGA	22	1
AAAACCATGAACTACTTCCTGT	22	1
AAAACCCGGTTGCAACCCGTTGAT	24	1
AAAACCTGATGTACTCTAATGAA	23	1
AAAACGCCGCAGATACATCCA	21	1
AAAACGGTCCTGCGATT	17	1
AAAACTAGATTCTGCTGCCGTCGC	24	1
AAAACTCAGATGTCTAAATGTATG	24	1
AAAAGAAGACTGAAGGGAGCTCT	23	1
AAAAGACGTGAGAATACCCGGATG	24	1
AAAAGCATGGTACAAGAGTTT	21	1
AAAAGCTAAGGCCTTATTTGATG	23	1
AAAAGCTGCCAGCATGATCTGG	22	1
AAAAGCTTCAAGCCTTTCTCTC	22	1
AAAAGGGTAGAATTGCTTGATTG	23	1
AAAAGTCCTTCATCTAACACATGCA	25	1
AAAAGTGTTAGCCAGTCAGAATGT	24	1
AAAATACGGACCAAAGACGTATAC	24	1
AAAATCTTGATGATGCTGCAT	21	1
AAAATCTTGATGATGCTGCATCGGC	25	1
AAAATGAAAAAGCATCGAGTCACCTA	26	1
AAAATTAACCGGGTCAACCTGTC	23	1
AAAATTAGGTAAACCTCTGATGGC	24	1
AAAATTTCACCACCTTCAA	19	1
AAACACCAGTCGGATACGAA	20	1
AAACACTGAGTGGGTCAGCTACATAG	26	1
AAACAGCCCCATGTCGCTCCGATTCGT	27	1
AAACATGATGGTGTTGAAAACGCA	24	1
AAACATGTCGCTCCGATTCGT	21	1
AAACGACGACACGTCAATGCTTGT	24	1
AAACGCCGCAGATACATCCAATGAGATGAT	30	1
AAACGCCGCAGATACATCCACTGT	24	1
AAACGGTCCTGCGATT	16	1
AAACGTCCCTGCCCTTTGTACAC	23	1
AAACGTGTTTGTGAGTGTGCTTGC	24	1
AAACGTTCAGCTACCGTGT	19	1
AAACTCTTTCTTGATTTCTNTGGGT	25	1
AAACTGCGGAAGGATCATTG	20	1
AAACTTACCAGGTCCAGACATAGT	24	1
AAACTTCAGGGTCCAA	16	1
AAACTTGATGATGCTGCAT	19	1
AAACTTGGTCCTGCTCGCTTGGTC	24	1
AAACTTTCATGTGTTTGTTTGCCA	24	1
AAAGAAAAATGGCTAGAATGTAACT	25	1
AAAGAAACTCCCAGTTGCACTCACCACA	28	1
AAAGAAAGTGTTGCATGGTT	20	1
AAAGACACGAAGATGAGT	18	1
AAAGACTCGTAGTTGGAC	18	1
AAAGAGTTCAGTCTTCGGT	19	1
AAAGATGTTTGTTATGTTCGTACC	24	1
AAAGCCTGATGACATGGATGATGCA	25	1
AAAGCGACTGTCTACCTAATAGGT	24	1
AAAGCTACATGTACCAAGGGGAGGTGTTA	29	1
AAAGCTCGTAGTTAGACTTTGGGTTG	26	1
AAAGCTCGTAGTTGGACTTTGGGT	24	1
AAAGCTCTGCCTATTCAGGACACTGC	26	1
AAAGCTGATCTTCATGGTT	19	1
AAAGGATGTTTTCTTTAATCA	21	1
AAAGGATTGAAGGGAGCTCT	20	1
AAAGGCCGAAGAGGGGAAAGG	21	1
AAAGGGATCGCATTGATC	18	1
AAAGGGTGTTGGTCGATTAAG	21	1
AAAGTTTTTTCCCTTTTGGCTGTG	24	1
AAATAACAGAACTCCATGGTGGG	23	1
AAATACAAACTTTGAAGATTTGG	23	1
AAATACGTGGTTCGGCAACTTGCC	24	1
AAATATCCTGAGTCTGGGTTAATAAT	26	1
AAATATTTTGTGACCTTCATTGAT	24	1
AAATCAGCTTGAGAGATGAAAAAC	24	1
AAATCCATTGTATGAAGTCTGTTCAG	26	1
AAATCCTGACACGGGG	16	1
AAATCGAAGAACCTAATGGATTCAGA	26	1
AAATCGAGGTGGAGGATTGC	20	1
AAATCGGACCAGGCTTCATTCCC	23	1
AAATCTTGATGATGCTGCAT	20	1
AAATGAAAATTGCAGTGCCTTGATT	25	1
AAATGAATGTCTGGATAGCTTGTGCA	26	1
AAATGATCATGACCA	15	1
AAATGGACCTGTATCTGTAATCACCT	26	1
AAATGGCTCGGTCAGGTT	18	1
AAATGGCTTCTTGCAACTCCAT	22	1
AAATGTCATCAATGGTGAT	19	1
AAATGTTGAGTCAACTAGG	19	1
AAATTAGGTAAACCTCTGATGGC	23	1
AAATTCAGCCCCATGTCGCTCCGATTCG	28	1
AAATTCCACGGCTTTCTTGAACCT	24	1
AAATTCGTGTTATGAGAGTGTGAT	24	1
AAATTGCAATTGTTGGTCTTCAAC	24	1
AAATTGCCTACTCCTCCCATTCCA	24	1
AAATTTAGAAGGTGGTTGGTGCATG	25	1
AAATTTCCCCGGATATTCTGTCCT	24	1
AAATTTTCCCTACTCCACCCATCCC	25	1
AACAACCATGTAAGCCTCCAGTGA	24	1
AACAACTATTGAAATTGCCATTGA	24	1
AACAACTCACCTGCCGAATCAACTAGCC	28	1
AACAAGATGAGCCACAATTGAGGA	24	1
AACAAGATTTCCGTAGGT	18	1
AACAAGGAAACGTCAATCCTAA	22	1
AACAAGGTTTCCGTAGGCGAACCTGCGGA	29	1
AACAATCTCGACTAATTCTACGGGTCC	27	1
AACAATGGGAAGTTATGGTTC	21	1
AACAATGTGTGTGTGCGTGTGC	22	1
AACAATTAGAAGCTGCGGTGTTGAA	25	1
AACACAAAGGGCGTTGGTCGATTAAGA	27	1
AACACCACTATGTCAGGCGTAAC	23	1
AACACCTAATGCCAGCATGATCTGG	25	1
AACACGTGGACTTCCCAGGAGGT	23	1
AACAGAGGTGGGATCGGGTGCGAC	24	1
[truncated: 3,999 more rows]
