# Supplementary material for: Conservation and divergence of microRNAs in Populus
Source: BMC Genomics. 2007 Dec 31;8:481. doi: 10.1186/1471-2164-8-481 (PMC2270843; doi:10.1186/1471-2164-8-481)
Supplement: Additional File 3 — Conserved miRNAs identified in Populus. The length (len) of each miRNA, the number of times a sequence was sampled from leaf (L) and vegetative buds (VB), the chromosome location (Chr), the start (start) and the end (stop) position on the chromosome of each miRNA sequence, the miRNA orientation (Dir), and whether or not a miRNA was observed are indicated. [file 1471-2164-8-481-S3.xls]

## Sheet: Sheet1
Additional file 3
Fam	Sequence	Len	Cloned	L	VB	Total	Chr	Start	Stop	Chr_start	Chr_stop	Dir	Index	Previously annotated
miR1213-1	UCUCCCUCAAAGGCUUCCAAC	21	N				LG_XII|12240000-12250000	12244906	12244886	4906	4886	3prime	2352
miR156/157-1	AUGACAGAAGAGAGAGAGCAC	21	N				scaffold_9189|0-1772	585	605	585	605	3prime	21
miR156/157-10	GUGCUCUCUUUCUUCUUUCU	20	N				LG_II|12400000-12410000	12402565	12402546	2565	2546	5prime	198
miR156/157-11	GUGCUCUCUUUCUUCUUUCU	20	N				scaffold_782|0-10000	3945	3926	3945	3926	3prime	220
miR156/157-2	UGAAAGAAGAGAGUGAGCUC	20	N				LG_I|26680000-26690000	26688054	26688073	8054	8073	5prime	32
miR156/157-5	GGUGCUCUCUCUCUUCUGUCU	21	N				LG_VI|15090000-15100000	15099514	15099494	9514	9494	5prime	72	ptc-MIR156b_72
miR156/157-6	GGUGCUCUCUCUCUUCUGUCU	21	N				LG_XVI|3020000-3030000	3025838	3025818	5838	5818	3prime	79
miR156/157-7	GGUGCUCUCUCUCUUCUGUCU	21	N				LG_XVIII|10940000-10950000	1365516	1365535	4723	4703	5prime	82	ptc-MIR156f_82
miR156/157-8	UUGACAGAAGAGAGAGAGCAU	21	N				LG_IV|4670000-4680000	4673018	4673038	3018	3038	5prime	146
miR156/157-9	UUGACAGAAGAGAGAGAGCAU	21	N				LG_IV|4700000-4710000	4704349	4704369	4349	4369	5prime	147
miR159/319-11	GAGAGCUCCCUUCAAUCCAA	20	N				LG_IX|9830000-9840000	9835519	9835500	5519	5500	3prime	1647
miR159/319-14	AUUGGAGUGAAGGGAGCUCGA	21	N				LG_XIV|3080000-3090000	3082493	3082513	2493	2513	3prime	254	ptc-MIR159f_254
miR159/319-15	CUUGGAUUGAAGGGAGCUCCU	21	N				LG_XIV|3080000-3090000	3089086	3089106	9086	9106	3prime	281	ptc-MIR159d_281
miR159/319-18	GGAGCUCCCUUCAAUCCAAU	20	N				LG_XII|4200000-4210000	4201697	4201678	1697	1678	3prime	1540
miR159/319-19	CUUGGACUGAAGGGAGCUCCC	21	N				LG_I|7040000-7050000	7044535	7044555	4535	4555	3prime	238
miR159/319-20	UUUGGGCUGAAGGGAGCUCCC	21	N				LG_VI|17040000-17050000	17044726	17044746	4726	4746	3prime	240
miR159/319-21	GGGAGCUCCCUUCAGUCCAAU	21	N				LG_XII|5100000-5110000	5108592	5108572	8592	8572	3prime	241
miR159/319-22	GGGAGCUCCCUUCAGUCCAAU	21	N				LG_XIX|10850000-10860000	10852753	10852733	2753	2733	3prime	244
miR159/319-23	GGGAGCUCCCUUCAGUCCAAU	21	N				scaffold_82|690000-700000	697147	697127	7147	7127	3prime	245
miR159/319-24	GGGAGCUCCCUUCAGUCCAAU	21	N				scaffold_125|770000-780000	778468	778448	8468	8448	3prime	246
miR159/319-25	CUUGGACUGAAGGGAGCUCC	20	N				LG_XIII|9780000-9790000	12992459	12992479	2576	2595	3prime	1490	ptc-MIR319f_1490
miR159/319-26	AUUGGACUGAAGGGAGCUCCC	21	N				LG_III|12630000-12640000	12635217	12635237	5217	5237	3prime	1501	ptc-MIR319b_1501
miR159/319-27	CUUGGACUGAAGGGAGCUCCC	21	N				LG_XIII|12990000-13000000	9782576	9782595	2459	2479	3prime	1503	ptc-MIR319c_1503
miR159/319-28	GGAGCUCCCUUCAGUCCAAU	20	N				LG_IX|9830000-9840000	9835520	9835501	5520	5501	3prime	1523
miR159/319-4	CUUGGGGUGAAGGGAGCUCCU	21	N				LG_XIV|3080000-3090000	3087405	3087425	7405	7425	3prime	2517	ptc-MIR159e_2517
miR159/319-8	AGGAGCUCCCUUCAAUCCAA	20	N				LG_V|6810000-6820000	6812572	6812553	2572	2553	5prime	1616
miR159/319-9	AGGAGCUCCCUUCAAUCCAA	20	N				LG_XI|8170000-8180000	8173006	8172987	3006	2987	3prime	1619
miR160-5	UGCCUGGCUCCCUGUAUGCCU	21	N				LG_X|19080000-19090000	19090146	19090166	10146	10166	5prime	375
miR160-6	UGCCUGGCUCCCUGUAUGCCU	21	N				LG_X|19090000-19100000	19090146	19090166	146	166	5prime	376
miR164-4	UGGAGAAGCAGGGCACAUGCU	21	N				LG_III|6490000-6500000	6492409	6492429	2409	2429	5prime	439	ptc-MIR164f_439
miR167-1	CAGAUCAUGCUGGCAGCUUUU	21	N				scaffold_70|480000-490000	484760	484740	4760	4740	5prime	790	ptc-MIR167e_790
miR168-2	UUCCCGACCUGCACCAAGCUU	21	N				scaffold_86|1160000-1170000	1165699	1165679	5699	5679	5prime	1084	ptc-MIR168b_1084
miR169-14	UAGCCAUGGAUGAAUUGCCUG	21	N				LG_V|2510000-2520000	2520561	2520581	10561	10581	5prime	3380	ptc-MIR169ac_3380 ptc-MIR169y_3380
miR169-15	UAGCCAUGGAUGAAUUGCCUG	21	N				LG_V|2520000-2530000	2520781	2520801	561	581	5prime	3381	ptc-MIR169ac_3381 ptc-MIR169y_3381
miR169-16	GGGCAAGUCAUUCUUGGCUCA	21	N				LG_VI|5010000-5020000	5019373	5019353	9373	9353	5prime	3387	ptc-MIR169t_3387
miR169-17	GGGCAAGUCAUUCUUGGCUCA	21	N				LG_XVIII|13370000-13380000	13375601	13375581	5601	5581	5prime	3390	ptc-MIR169n_3390
miR169-3	UAGCCAAGGACGACUUGCCUG	21	N				LG_I|20790000-20800000	20793882	20793902	3882	3902	5prime	1093	ptc-MIR169q_1093 ptc-MIR169w_1093
miR169-4	UAGCCAAGGACGACUUGCCCA	21	N				LG_V|2510000-2520000	2520561	2520581	10781	10801	5prime	1094	ptc-MIR169ac_1094 ptc-MIR169y_1094
miR169-5	UAGCCAAGGACGACUUGCCCA	21	N				LG_V|2520000-2530000	2520781	2520801	781	801	5prime	1096	ptc-MIR169ac_1096 ptc-MIR169y_1096
miR169-6	UAGCCAAGGAUGACUUGCCUA	21	N				LG_XV|7670000-7680000	7674111	7674131	4111	4131	5prime	1102	ptc-MIR169r_1102
miR169-7	UAGCCAAGGAUGACUUGCCCA	21	N				LG_I|20790000-20800000	20794125	20794145	4125	4145	5prime	1104	ptc-MIR169q_1104ptc-MIR169w_1104
miR169-8	UAGCCAAGGAUGACUUGCCUG	21	N				LG_I|24670000-24680000	24674541	24674561	4541	4561	5prime	1105	ptc-MIR169i_1105
miR169-9	UAGCCAAGGAUGACUUGCCUG	21	N				LG_I|24670000-24680000	24674811	24674831	4811	4831	5prime	1106	ptc-MIR169i_1106 ptc-MIR169j_1106
miR171-10	CAGGAUAUUGGCACGGCUCAA	21	N				LG_XI|280000-290000	286926	286906	6926	6906	3prime	1206	ptc-MIR171b_1206
miR171-11	UUGAGCCGUGCCAAUAUCGCA	21	N				LG_I|24170000-24180000	24172985	24173005	2985	3005	3prime	1215	ptc-MIR171e_1215
miR171-12	AGUGAUAUUGAUUCGGCUCGU	21	N				LG_XII|2280000-2290000	2286029	2286009	6029	6009	3prime	3391
miR171-15	CGGGAUAUUGGCACGGCUCAA	21	N				LG_IV|180000-190000	185031	185011	5031	5011	3prime	5888
miR171-9	UUGAGCCGUGCCAAUAUCACG	21	Y	1	1	2	LG_IV|180000-190000	185075	185095	5075	5095	3prime	1205	ptc-MIR171a_1205
miR172-10	AGAAUCCUGAUGAUGCUGCAA	21	N				LG_VIII|2370000-2380000	2375380	2375400	5380	5400	3prime	1314	ptc-MIR172i_1314
miR172-11	UGAAUCUUGAUGAUGCCGCAU	21	N				LG_I|17440000-17450000	17443543	17443563	3543	3563	3prime	1362	ptc-MIR390b_3736
miR172-13	GGAAUCUUGAUGAUGCUGCAG	21	N				LG_VIII|3190000-3200000	3192765	3192785	2765	2785	3prime	1369	ptc-MIR172h_1369
miR172-14	UGAAUCUUGAUGAUGCUCCAU	21	N				LG_X|17740000-17750000	17745710	17745690	5793	5813	3prime	1372
miR172-16	AUGCAGCAUCAUCAAGAUGUU	21	N				LG_VI|13790000-13800000	13795844	13795824	5844	5824	3prime	3428
miR172-17	AGCAGCAUCAUCAAGAUUCU	20	N				LG_I|30720000-30730000	30722107	30722088	2107	2088	3prime	3457
miR172-18	AAGCAGCAUCAUCAAGAUUCU	21	N				LG_I|23230000-23240000	23239631	23239611	9631	9611	3prime	3477
miR172-20	AUGCAGCAUCAUCAAGAUGCU	21	N				LG_III|5490000-5500000	5494202	5494182	4202	4182	5prime	3554
miR172-21	UGCAGCAUCAUCAAUAUUUC	20	N				LG_XIII|7940000-7950000	7947589	7947570	7589	7570	3prime	3601
miR172-22	UGCAGCAUCAUCAAAAUUCC	20	N				LG_II|23890000-23900000	23899625	23899606	9625	9606	3prime	6198
miR172-23	UGCAGCAUCAUCAAAAUUCC	20	N				scaffold_1022|0-10000	10125	10106	10125	10106	3prime	6213
miR172-24	UGCAGCAUCAUCAAAAUUCC	20	N				scaffold_1022|10000-16244	10125	10106	125	106	3prime	6214
miR172-25	AUGCAGCAUCAUCAAAAUUCC	21	N				scaffold_123|930000-940000	939063	939043	9063	9043	3prime	6226
miR172-26	AUGCAGCAUCAUCAAAAUUCC	21	N				scaffold_2225|0-8188	508	488	508	488	3prime	6227
miR172-3	AUGCAGCAUCAUCAAGUUUUU	21	N				LG_X|19290000-19300000	17745793	17745813	9633	9613	3prime	1242	ptc-MIR172c_1242
miR172-5	UGAAUCUUGAUGAUGCUGCA	20	N				LG_X|19290000-19300000	19299633	19299613	9701	9720	3prime	1257
miR172-8	AGAAGCCUGAUGAUCCUGCA	20	N				LG_V|4700000-4710000	4701642	4701661	1642	1661	5prime	1293
miR172-9	UGCAGCAUCAUCAGGAUUCU	20	N				LG_X|2170000-2180000	19299701	19299720	3717	3698	3prime	1302
miR390-3	GGCGCUUUCCCUCCUGUGCUU	21	N				LG_VI|7260000-7270000	7266379	7266359	6379	6359	5prime	3737	ptc-MIR390c_3738
miR390-4	GGCGCUUUCCCUCCUGUGCUU	21	N				LG_IX|5400000-5410000	5407928	5407908	7928	7908	5prime	3738
miR390-6	GGCGCUUUCCCUCCUGUGCUU	21	Y	1	1	2	LG_XVI|11820000-11830000	11828836	11828816	8836	8816	5prime	3741
miR393-2	GAUCAAUGCGAUCCCUUUGUU	21	N				LG_X|17260000-17270000	17264110	17264090	4110	4090	5prime	1719	ptc-MIR393b_1719 ptc-MIR393a_1719.muscle.aln
miR395-1	CUGAAGUGUUUGGGGGAACUC	21	N				LG_VI|6820000-6830000	6826412	6826432	6412	6432	3prime	6417	ptc-MIR395b_6417
miR395-2	CUGAAGUGUUUGGGGGAACUC	21	N				LG_VI|7800000-7810000	7807450	7807470	7450	7470	3prime	6418	ptc-MIR395c_6418 ptc-MIR395d_6418.muscle.aln ptc-MIR395g_6418.muscle.aln ptc-MIR395h_6418.muscle.aln
miR395-3	CUGAAGUGUUUGGGGGAACUC	21	N				LG_VI|7810000-7820000	7811571	7811591	1571	1591	3prime	6419	ptc-MIR395d_6419 ptc-MIR395c_6419.muscle.aln
miR395-4	CUGAAGUGUUUGGGGGAACUC	21	N				LG_XVI|13300000-13310000	13309881	13309901	9881	9901	3prime	6421	ptc-MIR395g_6421 ptc-MIR395h_6421 ptc-MIR395i_6421.muscle.aln ptc-MIR395j_6421.muscle.aln ptc-MIR395c_6421.muscle.aln
miR395-7	CUGAAGUGUUUGGGGGAACUC	21	N				LG_XVI|13310000-13320000	13313981	13314001	3981	4001	3prime	6424	ptc-MIR395g_6424 ptc-MIR395h_6424 ptc-MIR395i_6424.muscle.aln ptc-MIR395j_6424.muscle.aln ptc-MIR395c_6424.muscle.aln
miR395-8	CUGAAGUGUUUGGGGGAACUC	21	N				LG_XVI|13310000-13320000	13316932	13316952	6932	6952	3prime	6425	ptc-MIR395i_6425 ptc-MIR395j_6425 ptc-MIR395g_6425.muscle.aln ptc-MIR395h_6425.muscle.aln
miR395-9	CUGAAGUGUUUGGGGGAACUC	21	N				LG_XVI|13320000-13330000	13325153	13325173	5153	5173	3prime	6426	ptc-MIR395i_6426 ptc-MIR395j_6426 ptc-MIR395g_6426.muscle.aln ptc-MIR395h_6426.muscle.aln
miR396-10	UCCCACAGCUUUCUUGAGCUU	21	N				LG_XVIII|12250000-12260000	12256230	12256250	6230	6250	5prime	1861
miR396-11	UCCCACGGCUUUCUUGAGCUU	21	N				LG_VI|4080000-4090000	17346944	17346964	2408	2428	5prime	1878
miR396-12	UCCCACGGCUUUCUUGAGCUU	21	N				LG_VII|6480000-6490000	6490118	6490138	10118	10138	5prime	1881
miR396-13	UCCCACGGCUUUCUUGAGCUU	21	N				LG_VII|6490000-6500000	6490267	6490247	118	138	5prime	1883
miR396-14	UCCACAGGCUUUCUUGAACGG	21	N				scaffold_28|130000-140000	138165	138185	8165	8185	3prime	3857
miR396-15	CGGUUCAAGAAAGCUGUGGAA	21	N				LG_VI|4070000-4080000	4082543	4082523	5758	5738	5prime	3873
miR396-16	CGGUUCAAGAAAGCUGUGGAA	21	N				LG_XVIII|12240000-12250000	12249447	12249427	9447	9427	5prime	3877
miR396-17	UUUCAGGGCUUUCUUGAACUG	21	N				LG_VI|17340000-17350000	4075654	4075674	6944	6964	5prime	3904
miR396-3	UUCCACAGCUUUCUUGAACUU	21	N				LG_III|14400000-14410000	14406868	14406888	6868	6888	5prime	1780	ptc-MIR396c_1780
miR396-4	AAGUUCAAGAAAGCUGUGGUU	21	N				LG_VI|4080000-4090000	17347052	17347032	2543	2523	5prime	1781	ptc-MIR396d_1781
miR396-5	AAGUUCAAGAAAGCUGUGGUU	21	N				LG_XVIII|12250000-12260000	12256356	12256336	6356	6336	5prime	1782	ptc-MIR396e_1782
miR396-7	AAGUUCAAGAAAGCUGUGGAU	21	N				LG_III|14400000-14410000	14406951	14406931	6951	6931	5prime	1792
miR396-8	AAGUUCAAGAAAGCUGUGGAU	21	N				LG_VII|6480000-6490000	6490118	6490138	10267	10247	5prime	1797	ptc-MIR396g_1797
miR396-9	AAGUUCAAGAAAGCUGUGGAU	21	N				LG_VII|6490000-6500000	6490267	6490247	267	247	5prime	1798	ptc-MIR396g_1798
miR397-1	CCAUUGAGUGCAGCGUUGAUG	21	N				LG_IV|1780000-1790000	14608538	14608518	2232	2252	5prime	3941	ptc-MIR397b_3941
miR397-2	CAUCAACGCUGCACUCAAUGA	21	N				LG_IV|14600000-14610000	1782232	1782252	8538	8518	5prime	3943
miR397-3	CAUCAACGCUGCACUCAAUGA	21	N				LG_VI|5890000-5900000	5892691	5892671	2691	2671	3prime	3944
miR397-4	CAUCAACGCUGCACUCAAUGA	21	N				LG_VI|6420000-6430000	6423069	6423049	3069	3049	3prime	3945
miR397-5	CAUCAACGCUGCACUCAAUGA	21	N				LG_XI|3290000-3300000	3295628	3295608	5628	5608	5prime	3953	ptc-MIR397a_3953
miR397-6	CAUCAACGCUGCACUCAAUGA	21	N				LG_XVI|10410000-10420000	10412274	10412254	2274	2254	3prime	3955
miR397-7	UCAUUGAGUGCGGCGUUGAUC	21	N				scaffold_107|640000-650000	648577	648597	8577	8597	3prime	3956
miR397-8	UCAUUGAGUGCGGCGUUGAUC	21	N				scaffold_107|650000-660000	656631	656651	6631	6651	5prime	3957
miR398-3	UGUGUUCUCAGGUCACCCCUU	21	N				LG_X|14810000-14820000	14819174	14819194	9174	9194	3prime	1895	ptc-MIR398a_1895
miR399-1	UGCCAAAGGAGAAUUGCCCUG	21	N				LG_IV|3400000-3410000	3407431	3407451	7431	7451	3prime	1897	ptc-MIR399g_1897
miR399-2	CAGGGCAAUUCUCCUUUGGCA	21	N				LG_IV|3400000-3410000	3407397	3407377	7397	7377	3prime	1898
miR399-3	CAGGGCAAUUCUCCUUUGGCA	21	N				LG_IV|3410000-3420000	3411472	3411452	1472	1452	3prime	1899	ptc-MIR399b_1899 ptc-MIR399c_1899
miR399-4	UGCCAAAGGAGAUUUGCCCCG	21	N				LG_IV|3450000-3460000	3454999	3455019	4999	5019	3prime	1900	ptc-MIR399a_1900
miR399-5	CAGGGCAAUUCUCCUUUGGCA	21	N				LG_IV|3450000-3460000	3453487	3453467	3487	3467	3prime	1901
miR399-6	CAGGGCAAUUCUCCUUUGGCA	21	N				LG_XII|13150000-13160000	13159739	13159719	9739	9719	3prime	1903	ptc-MIR399i_1903
miR399-7	CAGGGCAAUUCUCCUUUGGCA	21	N				LG_XII|13150000-13160000	13155241	13155221	5241	5221	3prime	1905	ptc-MIR399h_1905
miR473-3	GCUCUCCCUCAGGGCUUCCA	20	N				LG_II|12980000-12990000	3030919	3030900	1074	1093	5prime	1974	ptc-MIR473b_1974
miR473-4	UAGAAGCCUUGAGGGAGAGU	20	N				LG_XI|9270000-9280000	9273069	9273050	3069	3050	5prime	1982
miR473-5	UGGAAGCCUUGAAGGAGAGU	20	N				LG_II|3020000-3030000	3030919	3030900	10919	10900	3prime	4030
miR473-6	UGGAAGCCUUGAAGGAGAGU	20	N				LG_II|3030000-3040000	12981074	12981093	919	900	5prime	4031
miR475-1	CUUAAUCAAUGGACAUUGUAA	21	N				LG_II|20940000-20950000	20949441	20949421	9441	9421	3prime	2009
miR475-2	CUUAAUCAAUGGACAUUGUAA	21	N				LG_VIII|8020000-8030000	13883653	13883673	6896	6876	3prime	2012	ptc-MIR475d_2012
miR475-3	UUACAAUGGCCAUUGAUCAAG	21	N				LG_VIII|13880000-13890000	8026896	8026876	3653	3673	3prime	2013
miR475-4	UUACAAUGUCCACUGAUCAAG	21	N				LG_IX|430000-440000	432201	432221	2201	2221	3prime	2015
miR475-5	UUACAAUGUCCAUUGAUUAAG	21	N				LG_X|12040000-12050000	12045864	12045884	5864	5884	3prime	2016	ptc-MIR475c_2016
miR475-6	CUUAAUCAAUGGACAUUGUAA	21	N				LG_XVI|1320000-1330000	1322912	1322892	2912	2892	5prime	2017
miR475-7	CUUAAUCAAUGGACAUUGUAA	21	N				scaffold_398|30000-40000	36138	36118	6138	6118	5prime	2023
miR475-8	CUUAAUCAAUGGACUCUGUAA	21	N				LG_XVI|1320000-1330000	1322702	1322682	2702	2682	3prime	2034
miR475-9	CUUAAUCAAUGGACUCUGUAA	21	N				scaffold_398|30000-40000	35928	35908	5928	5908	3prime	2039
miR476-1	UAGUAAUCCUUCUUUGCAAAG	21	N				LG_XIX|11330000-11340000	11339587	11339607	9587	9607	5prime	2064	ptc-MIR476a_2064
miR476-2	CUUUGCAAAGAAGGAUUACUA	21	N				LG_III|15320000-15330000	15321637	15321617	1637	1617	5prime	2066	ptc-MIR476b_2066 ptc-MIR476c_2066
miR476-3	UAGUAAUUCUUCUUUGCAAAA	21	N				scaffold_2286|0-8045	2819	2839	2819	2839	5prime	2080	ptc-MIR476b_2080 ptc-MIR476c_2080
miR477-1	UUGGAAGCCUCUGAGGGAGAU	21	N				LG_XII|12240000-12250000	12249632	12249612	9632	9612	5prime	4127	ptc-MIR477b_4127 ptc-MIR477a_4127.muscle.aln
miR477-2	UUGGAAGCCUCUGAGGGAGAU	21	N				LG_XII|12240000-12250000	12244965	12244945	4965	4945	5prime	4128	ptc-MIR477a_4128 ptc-MIR477b_4128.muscle.aln
miR482-1	GGGAUGGGUGGAGUAGG	17	N				LG_II|2410000-2420000	3046455	3046471	1048	1032	3prime	2084
miR482-10	CCUGCUCAUCCCAUUCC	17	N				LG_I|22990000-23000000	22996731	22996747	6731	6747	3prime	2199
miR482-11	CCUACUCCUCACAUUCA	17	N				LG_III|9310000-9320000	9937586	9937570	7335	7351	3prime	2214
miR482-12	GGAAUGGGAGGAGUAGG	17	N				LG_III|11280000-11290000	4426442	4426426	6702	6686	5prime	2215
miR482-13	GGAAUGGGAGGAGUAGG	17	N				LG_X|10460000-10470000	8178424	8178440	3153	3137	5prime	2240
miR482-14	GGAAUGGGAGGAGUAGG	17	N				LG_X|17220000-17230000	10463153	10463137	1263	1247	3prime	2242
miR482-15	GGAAUGGGAGGAGUAGG	17	N				LG_X|21030000-21040000	17221263	17221247	9606	9590	5prime	2246
miR482-16	GGAAUGGGAGGAGUAGG	17	N				LG_XII|4810000-4820000	12617214	12617198	9005	8989	5prime	2250
miR482-17	CCUCCUCCUCCCCUUCC	17	N				scaffold_120|420000-430000	428732	428748	8732	8748	5prime	2296
miR482-18	GGAAUGGGAGGAGUAGG	17	N				scaffold_179|280000-290000	286787	286771	6787	6771	5prime	2302
miR482-19	GGAAUGGGAGGAGUAGG	17	N				scaffold_179|340000-350000	346291	346275	6291	6275	5prime	2303
miR482-2	GGGAUGGGUGGAGUAGG	17	N				LG_II|8150000-8160000	9386818	9386802	4646	4630	5prime	2085
miR482-20	GGAAUGGGAGGAGUAGG	17	N				scaffold_57|1740000-1750000	1749068	1749052	9068	9052	3prime	2344
miR482-3	GGGAUGGGUGGAGUAGG	17	N				LG_II|21650000-21660000	2411048	2411032	6328	6312	5prime	2088
miR482-5	CCAACUCCACCCAUCCC	17	N				LG_XIII|200000-210000	526463	526479	3733	3749	3prime	2110
miR482-6	CCUACUCCCCCCAUUCC	17	N				LG_XV|3960000-3970000	3961637	3961653	1637	1653	5prime	2119
miR482-7	GGGAUGGGUGGAGUAGG	17	N				scaffold_28|750000-760000	751816	751800	1816	1800	3prime	2137
miR482-8	GGGAUGGGUGGAGUAGG	17	N				scaffold_6319|0-2510	210	194	210	194	3prime	2187
miR482-9	GGGAUGGGUGGAGUAGG	17	N				scaffold_20581|0-1053	1005	989	1005	989	3prime	2192
miR156/157-12	UUGACAGAAGAUAGAGAGCAC	21	Y	27	0	27	LG_IV|6000000-6010000	6006028	6006048	6028	6048	5prime	8
miR156/157-13	UGACAGAAGAUAGAGAGCAC	20	Y	1	1	2	LG_XV|3240000-3250000	3242398	3242417	2398	2417	5prime	52
miR156/157-3	UGACAGAAGAGAGUGAGCAC	20	Y	2	0	2	LG_XVIII|1360000-1370000	6181086	6181105	5516	5535	5prime	56	ptc-MIR156d_56
miR156/157-4	UGACAGAAGAGAGUGAGCAC	20	Y	2	0	2	LG_XVIII|6180000-6190000	10944723	10944703	1086	1105	5prime	57	ptc-MIR156e_57
miR159/319-1	GGAGCUCCCUUCAAUCCAAU	20	Y	0	2	2	scaffold_150|530000-540000	531213	531194	1213	1194	5prime	1556
miR159/319-10	UUUGGAUUGAAGGGAGCUCUA	21	Y	272	0	272	LG_XV|3470000-3480000	3478615	3478635	8615	8635	3prime	229	ptc-MIR159b_229
miR159/319-12	UAGAGCCCCCUUCAAUCCAAA	21	Y	1	1	2	LG_XI|7660000-7670000	7661420	7661400	1420	1400	3prime	4754
miR159/319-13	UUUGGAUUGAAGGGAGCUCUA	21	Y	272	0	272	scaffold_223|40000-50000	49832	49852	9832	9852	3prime	235
miR159/319-16	AAGAGCUCCCUUCAAUCCAAA	21	Y	7	0	7	scaffold_86|1210000-1220000	1218322	1218302	8322	8302	5prime	355
miR159/319-17	AAGAGCUCCCUUCAAUCCAAA	21	Y	7	0	7	scaffold_3116|0-6927	376	356	376	356	5prime	361
miR159/319-2	AGAGCUCCCUUCAAUCCAAG	20	Y	1	1	2	LG_XIX|2090000-2100000	2100630	2100611	10630	10611	3prime	1589
miR159/319-3	AGAGCUCCCUUCAAUCCAAG	20	Y	1	1	2	LG_XIX|2100000-2110000	2100630	2100611	630	611	3prime	1590
miR159/319-5	GGAGCUCCCUUCAAUCCAAU	20	Y	0	2	2	scaffold_150|540000-550000	544056	544037	4056	4037	3prime	1557
miR159/319-6	AGAGCUCCCUUCAAUCCAAG	20	Y	1	1	2	LG_I|20450000-20460000	20453601	20453582	3601	3582	3prime	1575
miR159/319-7	AGAGCUCCCUUCAAUCCAAG	20	Y	1	1	2	scaffold_6331|0-2506	674	655	674	655	3prime	1601
miR160-1	UGCCUGGCUCCCUGUAUGCCA	21	Y	89	0	89	LG_I|32810000-32820000	32813190	32813210	3190	3210	5prime	367	ptc-MIR160a_367 ptc-MIR160d_367.muscle.aln
miR160-10	UGGCAUUCAGGGAGCCAGGCA	21	Y	7	0	7	scaffold_137|180000-190000	187305	187285	7305	7285	5prime	385	ptc-MIR160f_385
miR160-2	UGCCUGGCUCCCUGAAUGCCA	21	Y	7	0	7	LG_VI|180000-190000	181602	181622	1602	1622	5prime	370	ptc-MIR160e_370
miR160-3	UGGCAUUCAGGGAGCCAGGCA	21	Y	7	0	7	LG_VIII|2090000-2100000	2097947	2097927	7947	7927	5prime	372	ptc-MIR160b_372 ptc-MIR160c_372.muscle.aln
miR160-4	UGCCUGGCUCCCUGUAUGCCA	21	Y	89	0	89	LG_X|18980000-18990000	18982841	18982861	2841	2861	5prime	374	ptc-MIR160c_374 ptc-MIR160b_374.muscle.aln
miR160-7	UGGCAUUCAGGGAGCCAGGCA	21	Y	7	0	7	LG_XI|14490000-14500000	14495661	14495641	5661	5641	5prime	377	ptc-MIR160d_377 ptc-MIR160a_377.muscle.aln
miR160-8	UGGCAUUCAGGGAGCCAGGCA	21	Y	7	0	7	LG_XIV|9820000-9830000	9829763	9829743	9763	9743	5prime	378	ptc-MIR160g_378
miR160-9	UGGCAUUCAGGGAGCCAGGCA	21	Y	7	0	7	LG_XVI|7010000-7020000	7014398	7014378	4398	4378	5prime	379	ptc-MIR160h_379
miR162-1	UCGAUAAACCUCUGCAUCCAG	21	Y	5	0	5	LG_XII|5190000-5200000	5191536	5191556	1536	1556	3prime	429	ptc-MIR162a_429
miR162-2	CUGGAUGCAGAGGUUUAUCGA	21	Y	5	0	5	scaffold_82|1330000-1340000	1335669	1335649	5669	5649	3prime	430	ptc-MIR162b_430, ptc-MIR162c_430
miR162-3	UCGAUAAACCUCUGCAUCCAG	21	Y	5	0	5	scaffold_1061|0-10000	6422	6442	6422	6442	3prime	431	ptc-MIR162b_431 ptc-MIR162c_431
miR164-1	UGGAGAAGCAGGGCACGUGCA	21	Y	8	0	8	LG_VI|7430000-7440000	7431066	7431086	1066	1086	5prime	433	ptc-MIR164b_433
miR164-2	UGGAGAAGCAGGGCACGUGCA	21	Y	8	0	8	LG_XIV|5720000-5730000	5728490	5728510	8490	8510	5prime	436	ptc-MIR164d_436
miR164-3	UGGAGAAGCAGGGCACGUGCA	21	Y	8	0	8	LG_XVI|12380000-12390000	12388887	12388907	8887	8907	5prime	437	ptc-MIR164e_437
miR165/166-1	GGGGAAUGAAGCCUGGUCCGU	21	Y	1	1	2	LG_I|6090000-6100000	6097079	6097059	7079	7059	3prime	447
miR165/166-10	UCGGACCAGGCUUCAUUCCCC	21	Y	229	0	229	LG_II|13660000-13670000	2737702	2737722	8251	8271	3prime	575	ptc-MIR166c_575
miR165/166-11	GGGGAAUGAAGCCUGGUCCUU	21	Y	0	4	4	LG_VIII|11090000-11100000	11091614	11091594	1614	1594	3prime	579	ptc-MIR166g_579
miR165/166-12	UCGGACCAGGCUUCAUUCCCC	21	Y	229	0	229	LG_X|8490000-8500000	8492342	8492362	2342	2362	3prime	580	ptc-MIR166h_580
miR165/166-13	UCGGACCAGGCUUCAUUCCCC	21	Y	229	0	229	LG_XIV|3890000-3900000	3895190	3895210	5190	5210	3prime	582	ptc-MIR166j_582 ptc-MIR166k_582
miR165/166-14	UCGGACCAGGCUUCAUUCCCC	21	Y	229	0	229	LG_XIV|3900000-3910000	3909159	3909179	9159	9179	3prime	583	ptc-MIR166j_583 ptc-MIR166k_583
miR165/166-15	GGGGAAUGAAGCCUGGUCCUU	21	Y	0	4	4	LG_XV|450000-460000	460396	460376	10396	10376	3prime	584	ptc-MIR166l_584
miR165/166-16	UCGGACCAGGCUUCAUUCCCC	21	Y	229	0	229	scaffold_122|440000-450000	445122	445142	5122	5142	3prime	586	ptc-MIR166m_586
miR165/166-17	UCGGACCAGGCUUCAUUCCUU	21	Y	2	0	2	LG_XIII|4050000-4060000	4057479	4057499	7479	7499	3prime	615
miR165/166-2	GGGGAAUGAAGCCUGGUCCGU	21	Y	1	1	2	LG_V|820000-830000	15276210	15276190	4488	4468	3prime	450
miR165/166-3	GGGGAAUGAAGCCUGGUCCGU	21	Y	1	1	2	LG_V|15270000-15280000	824242	824222	6210	6190	3prime	451
miR165/166-4	GGGGAAUGAAGCCUGGUCCGU	21	Y	1	1	2	LG_VII|3390000-3400000	3395263	3395243	5263	5243	3prime	452
miR165/166-5	GGGGAAUGAAGCCUGGUCCGU	21	Y	1	1	2	LG_XV|460000-470000	460396	460376	396	376	3prime	459
miR165/166-6	GGGGAAUGAAGCCUGGUCCGA	21	Y	229	0	229	LG_VII|3390000-3400000	3395015	3394995	5015	4995	3prime	467
miR165/166-7	GGGGAAUGAAGCCUGGUCCGA	21	Y	229	0	229	LG_XIX|5390000-5400000	5391587	5391567	1587	1567	3prime	476
miR165/166-8	AGGGAAUGAAGCCUGGUCCGA	21	Y	1	1	2	LG_V|820000-830000	824488	824468	4242	4222	3prime	483
miR165/166-9	UCGGACCAGGCUUCAUUCCCC	21	Y	229	0	229	LG_II|2730000-2740000	13668251	13668271	7702	7722	3prime	574	ptc-MIR166b_574
miR167-10	UGAAGCUGCCAGCAUGAUCUUA	22	Y	202	0	202	LG_VIII|10760000-10770000	10761725	10761746	1725	1746	5prime	917	ptc-MIR167g_917
miR167-2	CAGAUCAUGCUGGCAGCUUCU	21	Y	1	1	2	LG_II|3050000-3060000	3057594	3057574	7594	7574	5prime	795	ptc-MIR167b_795 ptc-MIR167d_795.muscle.aln
miR167-3	CAGAUCAUGCUGGCAGCUUCU	21	Y	1	1	2	LG_II|3050000-3060000	3054996	3054976	4996	4976	5prime	796	ptc-MIR167a_796
miR167-4	UGAAGCUGCCAGCAUGAUCUA	21	Y	1	1	2	LG_V|14940000-14950000	14949534	14949555	9534	9554	5prime	797	ptc-MIR167c_797
miR167-5	CAGAUCAUGCUGGCAGCUUCU	21	Y	1	1	2	LG_X|9040000-9050000	9042289	9042269	2289	2269	5prime	799	ptc-MIR167f_799
miR167-6	UGAAGCUGCCAACAUGAUCUG	21	Y	1	1	2	LG_XIII|2730000-2740000	2740303	2740323	10303	10323	5prime	800	ptc-MIR167h_800
miR167-7	UGAAGCUGCCAACAUGAUCUG	21	Y	1	1	2	LG_XIII|2740000-2750000	2740303	2740323	303	323	5prime	801	ptc-MIR167h_801
miR167-8	CAGAUCAUGCUGGCAGCUUCU	21	Y	1	1	2	scaffold_14274|0-1315	285	265	285	265	5prime	806	ptc-MIR167d_806 ptc-MIR167b_806.muscle.aln
miR167-9	UGAAGCUGCCAGCAUGAUCUAA	22	Y	13	0	13	LG_V|14940000-14950000	14949534	14949554	9534	9555	5prime	916	ptc-MIR167c_916
miR168-1	UCGCUUGGUGCAGGUCGGGAA	21	Y	13	0	13	LG_III|2710000-2720000	2714691	2714711	4691	4711	5prime	1083	ptc-MIR168a_1083
miR169-1	UAGCCAAGGACGACUUGCCUA	21	Y	2	0	2	LG_XV|7660000-7670000	7670943	7670963	10943	10963	3prime	1088
miR169-10	UAGGCAAGUCGUCCUUGGCUA	21	Y	2	0	2	LG_III|14840000-14850000	14841599	14841579	1599	1579	5prime	1108	ptc-MIR169k_1108
miR169-11	UAGGCAAGUCGUCCUUGGCUA	21	Y	2	0	2	LG_IX|5360000-5370000	5364762	5364742	4762	4742	5prime	1113	ptc-MIR169v_1113
miR169-12	UAGGCAAGUCGUCCUUGGCUA	21	Y	2	0	2	scaffold_88|600000-610000	608202	608182	8202	8182	5prime	1119	ptc-MIR169m_1119
miR169-13	UAGGCAAGUCGUCCUUGGCUA	21	Y	2	0	2	scaffold_88|600000-610000	607922	607902	7922	7902	5prime	1120	ptc-MIR169m_1120
miR169-2	UAGCCAAGGACGACUUGCCUA	21	Y	2	0	2	LG_XV|7670000-7680000	7670943	7670963	943	963	5prime	1089	ptc-MIR169u_1089
miR171-1	UGAUUGAGCCGUGCCAAUAUC	21	Y	1	1	2	LG_II|900000-910000	902914	902934	2914	2934	3prime	1150
miR171-13	UGAUUGAGCCGUGCCAAUAUC	21	Y	1	1	2	LG_I|24170000-24180000	24172982	24173002	2982	3002	3prime	5855	ptc-MIR171e_5855
miR171-14	UGAUUGAGCCGUGCCAAUAUC	21	Y	1	1	2	LG_XV|7300000-7310000	7305205	7305225	5205	5225	3prime	5860	ptc-MIR171h_5860 ptc-MIR171g_5860.muscle.aln
miR171-2	GAUAUUGGCACGGCUCAAUCA	21	Y	1	1	2	LG_VI|4120000-4130000	4125868	4125848	5868	5848	3prime	1157
miR171-3	GAUAUUGGCACGGCUCAAUCA	21	Y	1	1	2	LG_XI|280000-290000	286929	286909	6929	6909	3prime	1159
miR171-4	UGAUUGAGCCGUGCCAAUAUC	21	Y	1	1	2	LG_XII|11610000-11620000	11612120	11612140	2120	2140	3prime	1160
miR171-5	GAUAUUGGCACGGCUCAAUCA	21	Y	1	1	2	LG_XV|4250000-4260000	4259968	4259948	9968	9948	3prime	1161
miR171-6	GAUAUUGGCACGGCUCAAUCA	21	Y	1	1	2	LG_XVIII|12290000-12300000	12295416	12295396	5416	5396	3prime	1163
miR171-7	GAUAUUGGCACGGCUCAAUCA	21	Y	1	1	2	scaffold_127|710000-720000	715281	715261	5281	5261	5prime	1165
miR171-8	UGAUUGAGCCGUGCCAAUAUC	21	Y	1	1	2	scaffold_57|110000-120000	112845	112865	2845	2865	3prime	1167
miR172-1	AGAAUCUUGAUGAUGCUGCAU	21	Y	94	0	94	LG_VIII|1770000-1780000	1776363	1776383	6363	6383	3prime	1240	ptc-MIR172a_1240
miR172-12	AUGCAGCAUCAUCAAGAUUCU	21	Y	94	0	94	LG_VIII|1770000-1780000	1776294	1776274	6294	6274	3prime	1367
miR172-15	AUGCAGCAUCAUCAAGAUUCU	21	Y	94	0	94	LG_X|17740000-17750000	2173717	2173698	5710	5690	3prime	1373
miR172-19	AUGCAGCAACAUCAAGAUUCU	21	Y	1	0	1	LG_XIII|7590000-7600000	7591681	7591661	1681	1661	5prime	3536
miR172-2	AGAAUCUUGAUGAUGCUGCAU	21	Y	94	0	94	LG_IX|11200000-11210000	8453701	8453681	9231	9251	3prime	1241	ptc-MIR172b_1241
miR172-4	AGAAUCUUGAUGAUGCUGCAU	21	Y	94	0	94	scaffold_66|1980000-1990000	1988743	1988763	8743	8763	3prime	1243	ptc-MIR172f_1243
miR172-6	AUGCAGCAUCAUCAAGAUUUU	21	Y	1	1	2	LG_I|17440000-17450000	17443421	17443401	3421	3401	3prime	1264	ptc-MIR172d_1264
miR172-7	AUGCAGCAUCAUCAAGAUUUU	21	Y	1	1	2	LG_IX|8450000-8460000	11209231	11209251	3701	3681	3prime	1267	ptc-MIR172e_1267
miR390-1	AAGCUCAGGAGGGAUAGCGCC	21	Y	1	1	2	LG_I|20740000-20750000	20745322	20745342	5322	5342	5prime	3735	ptc-MIR390a_3735
miR390-2	AAGCUCAGGAGGGAUAGCGCC	21	Y	1	1	2	LG_VI|7260000-7270000	7266292	7266312	6292	6312	5prime	3736	ptc-MIR390b_3736 ptc-MIR390d_3736.muscle.aln
miR390-5	AAGCUCAGGAGGGAUAGCGCC	21	Y	1	1	2	LG_XVI|11820000-11830000	11828749	11828769	8749	8769	5prime	3740	ptc-MIR390d_3740
miR393-1	UCCAAAGGGAUCGCAUUGAUC	21	Y	18	0	18	LG_VIII|3570000-3580000	3573016	3573036	3016	3036	5prime	1718	ptc-MIR393a_1718 ptc-MIR393b_1718.muscle.aln
miR393-3	UGAUCAAUGCGAUCCCUUUGGA	22	Y	0	2	2	LG_XV|10350000-10360000	10351705	10351684	1705	1684	5prime	1733	ptc-MIR393c_1733
miR393-4	UCCAAAGGGAUCGCAUUGAUCU	22	Y	38	0	38	scaffold_470|0-10000	10629	10650	10629	10650	5prime	1734	ptc-MIR393d_1734
miR393-5	UCCAAAGGGAUCGCAUUGAUCU	22	Y	38	0	38	scaffold_470|10000-20000	10629	10650	629	650	5prime	1735	ptc-MIR393d_1735
miR394-1	GGAGGUGGACAGAAUGCCAA	20	Y	0	7	7	LG_I|4100000-4110000	4105859	4105840	5859	5840	5prime	1771
miR394-2	GGAGGUGGACAGAAUGCCAA	20	Y	0	7	7	LG_II|820000-830000	826111	826092	6111	6092	5prime	1772	ptc-MIR394a_1772
miR394-3	UUGGCAUUCUGUCCACCUCC	20	Y	0	7	7	LG_V|17170000-17180000	17178740	17178759	8740	8759	5prime	1775	ptc-MIR394b_1775
miR395-5	GAGUUCCCCCAAACACCUCAG	21	Y	1	1	2	LG_XVI|13300000-13310000	13308670	13308650	8670	8650	3prime	6422	ptc-MIR395e_6422 ptc-MIR395f_6422.muscle.aln
miR395-6	GAGUUCCCCCAAACACCUCAG	21	Y	1	1	2	LG_XVI|13300000-13310000	13302959	13302939	2959	2939	3prime	6423	ptc-MIR395f_6423 ptc-MIR395e_6423.muscle.aln
miR396-1	UUCCACAGCUUUCUUGAACUG	21	Y	124	0	124	LG_VI|4070000-4080000	4082408	4082428	5654	5674	5prime	1776	ptc-MIR396a_1776
miR396-2	UUCCACAGCUUUCUUGAACUG	21	Y	124	0	124	LG_XVIII|12240000-12250000	12249334	12249354	9334	9354	5prime	1778	ptc-MIR396b_1778
miR396-6	CAGUUCAAGAAAGCUGUGGAU	21	Y	0	3	3	LG_VI|17340000-17350000	4075758	4075738	7052	7032	5prime	1788	ptc-MIR396f_1788
miR398-1	CAGGGGCGACCUGAGAACACA	21	Y	9	0	9	LG_I|19890000-19900000	19895257	19895237	5257	5237	3prime	1893	ptc-MIR398b_1893
miR398-2	UGUGUUCUCAGGUCGCCCCUG	21	Y	9	0	9	LG_IX|6180000-6190000	6181890	6181910	1890	1910	3prime	1894	ptc-MIR398c_1894
miR403-1	CGAGUUUGUGCGUGAAUCUAA	21	Y	2	0	2	LG_II|16300000-16310000	16310551	16310531	10551	10531	3prime	1908	ptc-MIR403a_1908
miR403-2	CGAGUUUGUGCGUGAAUCUAA	21	Y	2	0	2	LG_II|16310000-16320000	16310551	16310531	551	531	3prime	1909	ptc-MIR403a_1909
miR403-3	UUAGAUUCACGCACAAACUCG	21	Y	2	0	2	LG_VIII|6540000-6550000	6549909	6549929	9909	9929	3prime	1910
miR403-4	CGAGUUUGUGCGUGAAUCUAA	21	Y	2	0	2	LG_X|13970000-13980000	13974102	13974082	4102	4082	3prime	1911	ptc-MIR403b_1911
miR403-5	CGAGUUUGUGCGUGAAUCUAA	21	Y	2	0	2	scaffold_3689|0-5546	5239	5219	5239	5219	3prime	1914	ptc-MIR403a_1914
miR408-1	GCCAGGGAAGAGGCAGUGCAU	21	Y	1	1	2	LG_II|16900000-16910000	16909463	16909443	9463	9443	3prime	1915	ptc-MIR408_1915
miR472-1	UUUUCCCAACUCCACCCAUCCC	22	Y	44	0	44	LG_XIII|200000-210000	203728	203749	3728	3749	3prime	1917	ptc-MIR472b_1917
miR472-2	UUUUCCCUACUCCACCCAUCCC	22	Y	91	0	91	scaffold_131|130000-140000	138364	138385	8364	8385	3prime	1918	ptc-MIR472a_1918
miR473-1	ACUCUCCCUCAAGGCUUCCA	20	Y	68	0	68	LG_XIV|3360000-3370000	3370103	3370122	10103	10122	5prime	1969	ptc-MIR473a_1969
miR473-2	ACUCUCCCUCAAGGCUUCCA	20	Y	68	0	68	LG_XIV|3370000-3380000	3370103	3370122	103	122	5prime	1970	ptc-MIR473a_1970
miR475-10	CUUAAUCAAUGGGCACUGUAA	21	Y	298	0	298	LG_XIII|2250000-2260000	2254699	2254679	4699	4679	5prime	2052
miR482-4	CCUACUCCUCCCAUUCC	17	Y	1	1	2	LG_VIII|8090000-8100000	8092879	8092895	2879	2895	3prime	2099	ptc-MIR482_2099
miR828-2	UCUUGCUCAAAUGAGUAUUCCA	22	Y	6	0	6	LG_XV|690000-700000	698203	698224	8203	8224	5prime	7056
