# Supplementary material for: Conservation and divergence of microRNAs in Populus
Source: BMC Genomics. 2007 Dec 31;8:481. doi: 10.1186/1471-2164-8-481 (PMC2270843; doi:10.1186/1471-2164-8-481)
Supplement: Additional File 4 — Non-conserved miRNAs and miRNA candidates identified in Populus. The sequence of each miRNA, the chromosme location of loci (chrom), the coordinate of the 300 nt flanking miRNA sequences are indicated. [file 1471-2164-8-481-S4.xls]

## Sheet: Sheet1
Additional file 4: Non-conserved miRNAs and miRNA candidates identified in Populus. The sequence of each miRNA, the chromosme location of loci (chrom), the coordinate of the 300 nt flanking miRNA sequences are indicated.
Families	Chrom.	start	stop	Sequences
ptr-miR7000	scaffold_9486	1425	1086	AUACCCGGCCGUCGGGGCAA
ptr-miR7001	LG_II	21846383	21845762	UUACCAAUACCUCUCAUGCCAA
ptr-miR7002	LG_VIII	8092751	8093372	UCUUUCCAACGCCUCCCAUACC
ptr-miR7003	scaffold_163	119194	118574	UUCAAUGGCUCGGUCAGGUUA
ptr-miR7004	scaffold_148	201620	200999	UCGUAAUGCUUCAUUCUCACAA
ptr-miR7005	LG_XV	10352006	10351385	UUCCAAAGGGAUCGCAUUGAUC
ptr-miR7006	LG_VIII	9370077	9369457	UCCACAUUCGGUCAAUGUUCC
ptr-miR7007	LG_VIII	8092527	8093148	AGAUGGGAGAGUAUGCAAGAAG
ptr-miR7008	LG_XII	8279317	8278696	UUCAUUCCUCUUCCUAAAAUGG
ptr-miR7009	scaffold_219	117463	116843	UCGCAAGUUGGAGGCCUGGCC
ptr-miR7010.1	LG_XII	12249727	12249107	UUCUGAACUCUCUCCCUCAAC
ptr-miR7010.1	LG_XII	12245061	12244441	UUCUGAACUCUCUCCCUCAAC
ptr-miR7010.2	LG_XII	12359026	12359646	UUCUGAACUCUCUCCCUCAAC
ptr-miR7010.3	LG_XV	7922788	7922168	UUCUGAACUCUCUCCCUCAAC
ptr-miR7010.4	LG_XV	8090024	8090644	UUCUGAACUCUCUCCCUCAAC
ptr-miR7011	scaffold_163	119173	118553	UAAUCUCCACCAUCUCAGCUU
ptr-miR7012	scaffold_163	119173	118553	CACAAGCAAUCUAGUUGGCUC
ptr-miR7013	scaffold_196	212392	211774	AACGACUCUCGGCAACGGA
ptr-miR7014	scaffold_129	380970	380352	AUUCCUCUUCCUAAAAUGG
ptr-miR7015	LG_VIII	9370078	9369458	CUCCACAUUCGGUCAAUGUUC
ptr-miR7016	LG_XIII	203430	204051	UUCCCAACUCCACCCAUCCCAU
ptr-miR7017	scaffold_228	118642	119262	CCGAUUGAAUGGUCCGGUGAA
ptr-miR7018	scaffold_131	138064	138684	UUUUGGUAAUGCAAGUGUUGC
ptr-miR7019.1	LG_XII	2138060	2137440	UCUUGCUCAAAUGAGUAUUCC
ptr-miR7019.2	LG_XV	697903	698523	UCUUGCUCAAAUGAGUAUUCC
ptr-miR7020	LG_IX	11429995	11430615	UGCAUUUGCACCUGCACCUUA
ptr-miR7021	LG_X	11954184	11953564	UGCCGACCCCACCCAUGCCAA
ptr-miR7022	scaffold_853	6006	5387	GAAUGGUCCGGUGAAGUGUU
ptr-miR7023	LG_VIII	8092574	8093195	UCUUGCCUACUCCUCCCAUUCC
ptr-miR7024	scaffold_456	20968	21586	CGGGGUAUUGUAAGUGGCA
ptr-miR7025	LG_V	4434418	4435038	AAUCUCCACCAUCUCAGCUUC
ptr-miR7026	scaffold_1029	15567	16185	AUUCAGCCCCAUGUCGCUC
ptr-miR7027	scaffold_20519	1043	425	CAAUCCCCGACCUCGUGGC
ptr-miR7029	scaffold_131	138393	138413	UCCGAUCAUUCCUCCCUCUCC
ptr-miR7030	scaffold_14604	639	659	UGCUGCCGAGGCCUGGCCUCC
ptr-miR7031	scaffold_20519	714	694	GGAGGCCAGGCCUCGGCAGCA
ptr-miR7032.1	LG_VII	3395317	3394697	UCUCGGACCAGGCUUCAUUCC
ptr-miR7032.2	LG_VIII	11091916	11091296	UCUCGGACCAGGCUUCAUUCC
ptr-miR7032.3	LG_X	8492040	8492660	UCUCGGACCAGGCUUCAUUCC
ptr-miR7033	LG_X	10569169	10569789	CACAUUCGGUCAACGUUCGAG
ptr-miR7034.1	LG_I	23643680	23644020	UGUUCAUGCUAAUUAAUUAGC
ptr-miR7034.2	LG_I	26350631	26350011	UGUUCAUGCUAAUUAAUUAGC
ptr-miR7034.3	LG_IX	4917221	4916881	UGUUCAUGCUAAUUAAUUAGC
ptr-miR7034.4	LG_X	11257923	11257303	UGUUCAUGCUAAUUAAUUAGC
ptr-miR7035	LG_X	11954185	11953564	UUGCCGACCCCACCCAUGCCAA
ptr-miR7036.1	LG_IV	4218080	4217460	UGGUUGUGGUUGCUUUUCAAA
ptr-miR7036.2	LG_IV	4856440	4857060	UGGUUGUGGUUGCUUUUCAAA
ptr-miR7036.3	LG_IV	14241044	14240424	UGGUUGUGGUUGCUUUUCAAA
ptr-miR7036.4	LG_VIII	12990290	12990910	UGGUUGUGGUUGCUUUUCAAA
ptr-miR7037	LG_XII	2286328	2285708	CGAGCCGAAUCAAUAUCACUC
ptr-miR7038	LG_VIII	8092580	8093201	CUACUCCUCCCAUUCCAUCUGC
ptr-miR7039	LG_XIV	3369804	3370423	CUCUCCCUCAAGGCUUCCAA
ptr-miR7040	scaffold_196	212394	211774	UAAACGACUCUCGGCAACGGA
ptr-miR7041	LG_I	22128585	22127964	UGACCUUUCUUGGUGUUGUUAG
ptr-miR7042	scaffold_163	119193	118574	UCAAUGGCUCGGUCAGGUUA
ptr-miR7043.1	LG_XIX	2457000	2457620	UUUGAUCGAUGAGGGAAUAAU
ptr-miR7043.2	LG_XIX	2715961	2715341	UUUGAUCGAUGAGGGAAUAAU
ptr-miR7044	LG_XIX	3253486	3254105	UUUGUGGAACUCGAACUGGU
ptr-miR7045	scaffold_163	119335	118715	CAGAUCAUGCCAUGACAGAAG
ptr-miR7046	scaffold_245	185312	185931	UUGGUUGCGCAUGAACCUGA
ptr-miR7047	scaffold_163	119323	118702	UGACAGAAGAGUUAAAUGUUGA
ptr-miR7048	LG_XVIII	10944960	10944339	UGCUCACUUCUCUUCUGUCAGC
ptr-miR7049.1	LG_VI	4075356	4075976	CCACAGCUUUCUUGAACUGCA
ptr-miR7049.2	LG_XVIII	12249036	12249656	CCACAGCUUUCUUGAACUGCA
ptr-miR7050.1	LG_VII	3395316	3394697	CUCGGACCAGGCUUCAUUCC
ptr-miR7050.2	LG_VIII	11091915	11091296	CUCGGACCAGGCUUCAUUCC
ptr-miR7050.3	LG_X	8492041	8492660	CUCGGACCAGGCUUCAUUCC
ptr-miR7050.4	LG_XV	460697	460078	CUCGGACCAGGCUUCAUUCC
ptr-miR7051.1	LG_VII	3395317	3394697	UCUCGGACCAGGCUUCAUUCC
ptr-miR7051.2	LG_VIII	11091916	11091296	UCUCGGACCAGGCUUCAUUCC
ptr-miR7051.3	LG_X	8492040	8492660	UCUCGGACCAGGCUUCAUUCC
ptr-miR7052	LG_XIV	1766997	1766377	UUGACGAAAUGUGACGACUAC
